# Supplementary material for: Malignancy Recorded Among Secondary Diagnoses and In-Hospital Mortality in Patients Hospitalized with Chronic Ulcers: A Nationwide Romanian Patient-Level Cohort Study
Source: J Clin Med. 2026 Jul 6;15(13):5261. doi: 10.3390/jcm15135261 (PMC13362909; doi:10.3390/jcm15135261)
Supplement: Supplementary file 1 [file jcm-15-05261-s001.zip › Table S1.xlsx]

## Sheet: Non-malignant secondary
Distribution of non-malignant secondary diagnosis count
Continuous summary
Cohort	No C00–C97 n	No C00–C97 mean	No C00–C97 SD	No C00–C97 median	No C00–C97 IQR	No C00–C97 range	C00–C97 n	C00–C97 mean	C00–C97 SD	C00–C97 median	C00–C97 IQR	C00–C97 range	Mann–Whitney p-value
Overall	67512	5.61	3.54	5	3–7	1–46	1837	6.49	4.18	6	3–9	0–29	<0.001
Single-admission	49101	5.42	3.47	5	3–7	1–46	1392	6.14	4.06	5	3–8	0–29	<0.001
Recurrent/index episode	18411	6.13	3.68	5	3–8	1–41	445	7.59	4.34	7	4–10	0–23	<0.001
Categorical distribution
Cohort	Non-malignant secondary diagnosis count	No C00–C97 n	No C00–C97 %	C00–C97 n	C00–C97 %
Overall	0–1	4808	0.0712	125	0.068
Overall	2–3	16143	0.2391	336	0.1829
Overall	4–5	18041	0.2672	428	0.233
Overall	≥6	28520	0.4224	948	0.5161
Single-admission	0–1	3979	0.081	109	0.0783
Single-admission	2–3	12336	0.2512	283	0.2033
Single-admission	4–5	13114	0.2671	324	0.2328
Single-admission	≥6	19672	0.4006	676	0.4856
Recurrent/index episode	0–1	829	0.045	16	0.036
Recurrent/index episode	2–3	3807	0.2068	53	0.1191
Recurrent/index episode	4–5	4927	0.2676	104	0.2337
Recurrent/index episode	≥6	8848	0.4806	272	0.6112

## Sheet: Logistic regression models
Sensitivity logistic regression models including the comorbidity-burden proxy
Cohort	Model	Adjustment set	aOR for C00–C97	95% CI	p-value
Overall	M1	Age group + sex + admission type	2.42	1.88–3.10	<0.001
Overall	M2	M1 + ulcer category + hospitalization pattern	1.87	1.42–2.45	<0.001
Overall	M3 sensitivity	M2 + non-malignant secondary diagnosis count	1.88	1.42–2.47	<0.001
Single-admission	M1	Age group + sex + admission type	2.5	1.91–3.27	<0.001
Single-admission	M2	M1 + ulcer category	1.93	1.44–2.58	<0.001
Single-admission	M3 sensitivity	M2 + non-malignant secondary diagnosis count	1.99	1.48–2.68	<0.001
Recurrent/index episode	M1	Age group + sex + admission type	1.73	0.84–3.59	0.137
Recurrent/index episode	M2	M1 + ulcer category	1.51	0.70–3.25	0.293
Recurrent/index episode	M3 sensitivity	M2 + non-malignant secondary diagnosis count	1.32	0.60–2.90	0.486

## Sheet: Firth sensitivity
Firth penalized logistic regression sensitivity analysis in recurrent patients
Cohort	Model	Adjustment set	OR for C00–C97	95% CI	p-value
Recurrent/index episode	Standard logistic M2	Age group + sex + admission type + ulcer category	1.51	0.70–3.25	0.293
Recurrent/index episode	Firth penalized M2	Age group + sex + admission type + ulcer category	1.58	0.75–3.33	0.226
Recurrent/index episode	Standard logistic M3 sensitivity	M2 + non-malignant secondary diagnosis count	1.32	0.60–2.90	0.486
Recurrent/index episode	Firth penalized M3 sensitivity	M2 + non-malignant secondary diagnosis count	1.39	0.65–2.97	0.393

## Sheet: Reporting
STROBE/RECORD reporting alignment
Reporting item	What was reported	Location in manuscript	Purpose
STROBE participant flow	Hospitalizations, unique patients, single/recurrent status, exposure groups, outcome events	Figure 1; Table S1	Transparent cohort construction
STROBE descriptive data	Age, sex, residence, admission type, ulcer category, hospitalization pattern, mortality	Table 1	Baseline comparability and exposure-group description
STROBE outcome data	In-hospital deaths in the overall, single-admission, and recurrent/index-episode cohorts	Tables 1–3; Table S1	Clear event counts
STROBE main results	Crude and adjusted ORs with 95% CIs and p-values	Tables 2–3	Unadjusted and adjusted precision estimates
STROBE sensitivity analyses	Model 3 with non-malignant secondary diagnosis count; Firth recurrent sensitivity analysis	Table 3; Tables S1	Robustness to comorbidity burden and rare events
RECORD data source transparency	Administrative data source, requested variables, anonymization, data-sharing agreement	Methods; Data Availability Statement	Reporting for routinely collected health data
RECORD code/algorithm transparency	ICD-10 codes for chronic ulcers and C00–C97 exposure; index-episode definition	Methods; Supplementary Materials	Reproducibility of case and exposure definitions

## Sheet: Missing data assessment and mod
Variable	Missing, n	Missing, %		Model	Cohort	N eligible	N included	N excluded due to missing data
In-hospital mortality	0	0		M1	Overall	69349	69349	0
Malignancy C00–C97 status	0	0		M2	Overall	69349	69349	0
Age group	0	0		M3	Overall	69349	69349	0
Sex	0	0		M1	Single	50493	50493	0
Admission type	0	0		M2	Single	50493	50493	0
Chronic ulcer category	0	0		M1	Multiple/index	18856	18856	0
Hospitalization pattern	0	0		M2	Multiple/index	18856	18856	0
Non-malignant secondary diagnosis count	0	0		Firth sensitivity	Multiple/index	18856	18856	0

## Sheet: Model fit metrics
Cohort	Model	N included	Events	aOR for C00-C97	95% CI	p-value	AUROC/c-statistic	AIC	McFadden pseudo-R2	Brier score	Interpretation
Overall	M1	69349	1278	2.42	1.88-3.10	<0.001	0.8284	10788.6	0.1546	0.0174	Apparent in-sample diagnostic; not externally validated predictive performance
Overall	M2	69349	1278	1.87	1.42-2.45	<0.001	0.9162	8972	0.2981	0.016	Apparent in-sample diagnostic; not externally validated predictive performance
Overall	M3	69349	1278	1.88	1.42-2.47	<0.001	0.9306	8476.4	0.3372	0.0154	Apparent in-sample diagnostic; not externally validated predictive performance
Single-admission	M1	50493	1035	2.5	1.91-3.27	<0.001	0.831	8503.8	0.1595	0.0192	Apparent in-sample diagnostic; not externally validated predictive performance
Single-admission	M2	50493	1035	1.93	1.44-2.58	<0.001	0.9181	7018	0.3076	0.0177	Apparent in-sample diagnostic; not externally validated predictive performance
Single-admission	M3	50493	1035	1.99	1.48-2.68	<0.001	0.9326	6611.3	0.3481	0.0169	Apparent in-sample diagnostic; not externally validated predictive performance
Recurrent/index episode	M1	18856	243	1.73	0.84-3.59	0.137	0.8094	2275.6	0.1309	0.0124	Apparent in-sample diagnostic; not externally validated predictive performance
Recurrent/index episode	M2	18856	243	1.51	0.70-3.25	0.293	0.9018	1968.8	0.2529	0.0117	Apparent in-sample diagnostic; not externally validated predictive performance
Recurrent/index episode	M3	18856	243	1.32	0.60-2.90	0.486	0.9209	1876.1	0.2893	0.0114	Apparent in-sample diagnostic; not externally validated predictive performance
