# Supplementary material for: Malignancy Recorded Among Secondary Diagnoses and In-Hospital Mortality in Patients Hospitalized with Chronic Ulcers: A Nationwide Romanian Patient-Level Cohort Study
Source: J Clin Med. 2026 Jul 6;15(13):5261. doi: 10.3390/jcm15135261 (PMC13362909; doi:10.3390/jcm15135261)
Supplement: Supplementary file 1 [file jcm-15-05261-s001.zip › Table S2.xlsx]

## Sheet: Categories
Non-mutually exclusive malignancy categories recorded among secondary diagnoses
Category	ICD-10 codes	Exposed n	Deaths in exposed	Mortality in exposed	Unexposed n	Deaths in unexposed	Mortality in unexposed	Crude OR	95% CI	p-value	Notes
Metastatic/secondary malignant neoplasm	C77–C79	157	19	0.121	69192	1259	0.0182	7.43	4.58–12.04	<0.001	Non-mutually exclusive category
Malignant neoplasm without specified site	C80	67	9	0.1343	69282	1269	0.0183	8.32	4.11–16.82	<0.001	Non-mutually exclusive category
Solid non-skin malignancy	C00–C76 excluding C43–C44	1055	59	0.0559	68294	1219	0.0178	3.26	2.49–4.26	<0.001	Non-mutually exclusive category
Hematologic malignancy	C81–C96	245	8	0.0327	69104	1270	0.0184	1.8	0.89–3.66	0.096	Non-mutually exclusive category
Skin malignancy	C43–C44	544	3	0.0055	68805	1275	0.0185	0.29	0.09–0.91	0.023	Non-mutually exclusive category

## Sheet: Solid non-skin
Solid non-skin malignancy subcategories recorded among secondary diagnoses
Category	ICD-10 codes	Exposed n	Deaths in exposed	Mortality in exposed	Unexposed n	Deaths in unexposed	Mortality in unexposed	Crude OR	95% CI	p-value	Notes
Head and neck	C00–C14	48	1	0.0208	69301	1277	0.0184	1.13	0.16–8.22	0.591	Solid tumor subcategory
Digestive organs	C15–C26	265	12	0.0453	69084	1266	0.0183	2.54	1.42–4.55	0.004	Solid tumor subcategory
Respiratory/intrathoracic	C30–C39	119	10	0.084	69230	1268	0.0183	4.92	2.57–9.42	<0.001	Solid tumor subcategory
Bone, soft tissue, mesothelial, peripheral nerves, excluding skin	C40–C49 excluding C43–C44	89	5	0.0562	69260	1273	0.0184	3.18	1.29–7.85	0.025	Solid tumor subcategory
Breast	C50	164	5	0.0305	69185	1273	0.0184	1.68	0.69–4.09	0.234	Solid tumor subcategory
Female genital organs	C51–C58	107	6	0.0561	69242	1272	0.0184	3.17	1.39–7.25	0.015	Solid tumor subcategory
Male genital organs	C60–C63	116	6	0.0517	69233	1272	0.0184	2.91	1.28–6.64	0.021	Solid tumor subcategory
Urinary tract	C64–C68	100	7	0.07	69249	1271	0.0184	4.03	1.86–8.70	0.003	Solid tumor subcategory
CNS, eye, endocrine, ill-defined/other sites	C69–C76	79	11	0.1392	69270	1267	0.0183	8.68	4.58–16.46	<0.001	Solid tumor subcategory

## Sheet: Per patient
Distribution of malignant codes/categories per patient and frequent non-exclusive category combinations
Block	Category / count	Patients n	% of patients with C00–C97	Deaths	Mortality
Number of C00–C97 codes per patient	1 code	1553	0.8454
Number of C00–C97 codes per patient	2 codes	228	0.1241
Number of C00–C97 codes per patient	3 codes	44	0.024
Number of C00–C97 codes per patient	4 codes	11	0.006
Number of C00–C97 codes per patient	6 codes	1	0.0005
Number of malignancy categories per patient	1 category	1615	0.8792	50	0.031
Number of malignancy categories per patient	2 categories	213	0.1159	21	0.0986
Number of malignancy categories per patient	3 categories	9	0.0049	2	0.2222
Number of malignancy categories per patient	4–5 categories	0	0	0	Not applicable

## Sheet: Combined
Most frequent non-exclusive category combinations
Combination	Patients n	Deaths	Mortality
Solid non-skin only	876	41	0.0468
Skin only	507	1	0.002
Hematologic only	217	6	0.0276
Solid non-skin + metastatic	119	12	0.1008
Solid non-skin + C80	26	4	0.1538
Metastatic + C80	18	3	0.1667
