# Supplementary material for: Malignancy Recorded Among Secondary Diagnoses and In-Hospital Mortality in Patients Hospitalized with Chronic Ulcers: A Nationwide Romanian Patient-Level Cohort Study
Source: J Clin Med. 2026 Jul 6;15(13):5261. doi: 10.3390/jcm15135261 (PMC13362909; doi:10.3390/jcm15135261)
Supplement: Supplementary file 1 [file jcm-15-05261-s001.zip › Table S3.xlsx]

## Sheet: All malignant
All malignant ICD-10 C00–C97 codes recorded among secondary diagnoses
ICD-10 C00–C97 codes: malignant neoplasms, including metastases and hematologic malignancies. All analyzed codes are shown, regardless of statistical significance.
											Difference in percentage points (deaths–survivors)
Cohort	ICD-10 code	Patients in cohort n	Deaths in cohort n	Survivors in cohort n	Patients with code n	Patients with code %	Survivors with code n	Survivors with code %	Deaths with code n	Deaths with code %	Difference pp (deaths - survivors)	Crude OR	95% CI lower	95% CI upper	χ² p-value	Statistical interpretation	Deaths with code	Deaths without code	Survivors with code	Survivors without code	0.5 correction for zero cells
Overall/index cohort	C00.0	69,349	1,278	68,071	2	0.003%	2	0.003%	0	0.00%	-0.003%	10.65	0.51	221.92	0.846	Not significant	0	1,278	2	68,069	Yes
Overall/index cohort	C00.1	69,349	1,278	68,071	15	0.02%	15	0.02%	0	0.00%	-0.02%	1.72	0.10	28.71	0.596	Not significant	0	1,278	15	68,056	Yes
Overall/index cohort	C00.4	69,349	1,278	68,071	1	0.001%	1	0.001%	0	0.00%	-0.001%	17.75	0.72	435.89	0.891	Not significant	0	1,278	1	68,070	Yes
Overall/index cohort	C00.6	69,349	1,278	68,071	1	0.001%	1	0.001%	0	0.00%	-0.001%	17.75	0.72	435.89	0.891	Not significant	0	1,278	1	68,070	Yes
Overall/index cohort	C00.9	69,349	1,278	68,071	2	0.003%	2	0.003%	0	0.00%	-0.003%	10.65	0.51	221.92	0.846	Not significant	0	1,278	2	68,069	Yes
Overall/index cohort	C01	69,349	1,278	68,071	1	0.001%	1	0.001%	0	0.00%	-0.001%	17.75	0.72	435.89	0.891	Not significant	0	1,278	1	68,070	Yes
Overall/index cohort	C02.9	69,349	1,278	68,071	3	0.004%	3	0.004%	0	0.00%	-0.004%	7.61	0.39	147.33	0.812	Not significant	0	1,278	3	68,068	Yes
Overall/index cohort	C03.1	69,349	1,278	68,071	2	0.003%	2	0.003%	0	0.00%	-0.003%	10.65	0.51	221.92	0.846	Not significant	0	1,278	2	68,069	Yes
Overall/index cohort	C04.1	69,349	1,278	68,071	1	0.001%	1	0.001%	0	0.00%	-0.001%	17.75	0.72	435.89	0.891	Not significant	0	1,278	1	68,070	Yes
Overall/index cohort	C04.9	69,349	1,278	68,071	1	0.001%	1	0.001%	0	0.00%	-0.001%	17.75	0.72	435.89	0.891	Not significant	0	1,278	1	68,070	Yes
Overall/index cohort	C05.1	69,349	1,278	68,071	1	0.001%	1	0.001%	0	0.00%	-0.001%	17.75	0.72	435.89	0.891	Not significant	0	1,278	1	68,070	Yes
Overall/index cohort	C07	69,349	1,278	68,071	1	0.001%	1	0.001%	0	0.00%	-0.001%	17.75	0.72	435.89	0.891	Not significant	0	1,278	1	68,070	Yes
Overall/index cohort	C09.0	69,349	1,278	68,071	1	0.001%	1	0.001%	0	0.00%	-0.001%	17.75	0.72	435.89	0.891	Not significant	0	1,278	1	68,070	Yes
Overall/index cohort	C09.9	69,349	1,278	68,071	1	0.001%	1	0.001%	0	0.00%	-0.001%	17.75	0.72	435.89	0.891	Not significant	0	1,278	1	68,070	Yes
Overall/index cohort	C10.3	69,349	1,278	68,071	2	0.003%	2	0.003%	0	0.00%	-0.003%	10.65	0.51	221.92	0.846	Not significant	0	1,278	2	68,069	Yes
Overall/index cohort	C10.8	69,349	1,278	68,071	1	0.001%	1	0.001%	0	0.00%	-0.001%	17.75	0.72	435.89	0.891	Not significant	0	1,278	1	68,070	Yes
Overall/index cohort	C10.9	69,349	1,278	68,071	5	0.007%	4	0.006%	1	0.08%	0.07%	13.33	1.49	119.31	0.003	Significant, OR > 1	1	1,277	4	68,067	No
Overall/index cohort	C11.8	69,349	1,278	68,071	1	0.001%	1	0.001%	0	0.00%	-0.001%	17.75	0.72	435.89	0.891	Not significant	0	1,278	1	68,070	Yes
Overall/index cohort	C11.9	69,349	1,278	68,071	2	0.003%	2	0.003%	0	0.00%	-0.003%	10.65	0.51	221.92	0.846	Not significant	0	1,278	2	68,069	Yes
Overall/index cohort	C13.8	69,349	1,278	68,071	2	0.003%	2	0.003%	0	0.00%	-0.003%	10.65	0.51	221.92	0.846	Not significant	0	1,278	2	68,069	Yes
Overall/index cohort	C13.9	69,349	1,278	68,071	2	0.003%	2	0.003%	0	0.00%	-0.003%	10.65	0.51	221.92	0.846	Not significant	0	1,278	2	68,069	Yes
Overall/index cohort	C14.0	69,349	1,278	68,071	1	0.001%	1	0.001%	0	0.00%	-0.001%	17.75	0.72	435.89	0.891	Not significant	0	1,278	1	68,070	Yes
Overall/index cohort	C15.3	69,349	1,278	68,071	1	0.001%	1	0.001%	0	0.00%	-0.001%	17.75	0.72	435.89	0.891	Not significant	0	1,278	1	68,070	Yes
Overall/index cohort	C15.5	69,349	1,278	68,071	1	0.001%	1	0.001%	0	0.00%	-0.001%	17.75	0.72	435.89	0.891	Not significant	0	1,278	1	68,070	Yes
Overall/index cohort	C15.8	69,349	1,278	68,071	1	0.001%	1	0.001%	0	0.00%	-0.001%	17.75	0.72	435.89	0.891	Not significant	0	1,278	1	68,070	Yes
Overall/index cohort	C15.9	69,349	1,278	68,071	3	0.004%	3	0.004%	0	0.00%	-0.004%	7.61	0.39	147.33	0.812	Not significant	0	1,278	3	68,068	Yes
Overall/index cohort	C16.0	69,349	1,278	68,071	4	0.006%	2	0.003%	2	0.16%	0.15%	53.35	7.51	379.01	<0.001	Significant, OR > 1	2	1,276	2	68,069	No
Overall/index cohort	C16.1	69,349	1,278	68,071	1	0.001%	1	0.001%	0	0.00%	-0.001%	17.75	0.72	435.89	0.891	Not significant	0	1,278	1	68,070	Yes
Overall/index cohort	C16.2	69,349	1,278	68,071	3	0.004%	3	0.004%	0	0.00%	-0.004%	7.61	0.39	147.33	0.812	Not significant	0	1,278	3	68,068	Yes
Overall/index cohort	C16.3	69,349	1,278	68,071	3	0.004%	3	0.004%	0	0.00%	-0.004%	7.61	0.39	147.33	0.812	Not significant	0	1,278	3	68,068	Yes
Overall/index cohort	C16.5	69,349	1,278	68,071	1	0.001%	1	0.001%	0	0.00%	-0.001%	17.75	0.72	435.89	0.891	Not significant	0	1,278	1	68,070	Yes
Overall/index cohort	C16.8	69,349	1,278	68,071	4	0.006%	4	0.006%	0	0.00%	-0.006%	5.92	0.32	109.94	0.784	Not significant	0	1,278	4	68,067	Yes
Overall/index cohort	C16.9	69,349	1,278	68,071	17	0.02%	17	0.02%	0	0.00%	-0.02%	1.52	0.09	25.30	0.572	Not significant	0	1,278	17	68,054	Yes
Overall/index cohort	C17.1	69,349	1,278	68,071	1	0.001%	1	0.001%	0	0.00%	-0.001%	17.75	0.72	435.89	0.891	Not significant	0	1,278	1	68,070	Yes
Overall/index cohort	C17.9	69,349	1,278	68,071	2	0.003%	2	0.003%	0	0.00%	-0.003%	10.65	0.51	221.92	0.846	Not significant	0	1,278	2	68,069	Yes
Overall/index cohort	C18.0	69,349	1,278	68,071	1	0.001%	1	0.001%	0	0.00%	-0.001%	17.75	0.72	435.89	0.891	Not significant	0	1,278	1	68,070	Yes
Overall/index cohort	C18.2	69,349	1,278	68,071	10	0.01%	8	0.01%	2	0.16%	0.14%	13.34	2.83	62.86	<0.001	Significant, OR > 1	2	1,276	8	68,063	No
Overall/index cohort	C18.3	69,349	1,278	68,071	3	0.004%	3	0.004%	0	0.00%	-0.004%	7.61	0.39	147.33	0.812	Not significant	0	1,278	3	68,068	Yes
Overall/index cohort	C18.4	69,349	1,278	68,071	3	0.004%	3	0.004%	0	0.00%	-0.004%	7.61	0.39	147.33	0.812	Not significant	0	1,278	3	68,068	Yes
Overall/index cohort	C18.5	69,349	1,278	68,071	2	0.003%	1	0.001%	1	0.08%	0.08%	53.30	3.33	852.72	<0.001	Significant, OR > 1	1	1,277	1	68,070	No
Overall/index cohort	C18.6	69,349	1,278	68,071	9	0.01%	9	0.01%	0	0.00%	-0.01%	2.80	0.16	48.17	0.681	Not significant	0	1,278	9	68,062	Yes
Overall/index cohort	C18.7	69,349	1,278	68,071	23	0.03%	23	0.03%	0	0.00%	-0.03%	1.13	0.07	18.66	0.511	Not significant	0	1,278	23	68,048	Yes
Overall/index cohort	C18.8	69,349	1,278	68,071	8	0.01%	8	0.01%	0	0.00%	-0.01%	3.13	0.18	54.29	0.698	Not significant	0	1,278	8	68,063	Yes
Overall/index cohort	C18.9	69,349	1,278	68,071	55	0.08%	54	0.08%	1	0.08%	-0.001%	0.99	0.14	7.14	0.989	Not significant	1	1,277	54	68,017	No
Overall/index cohort	C19	69,349	1,278	68,071	4	0.006%	4	0.006%	0	0.00%	-0.006%	5.92	0.32	109.94	0.784	Not significant	0	1,278	4	68,067	Yes
Overall/index cohort	C20	69,349	1,278	68,071	30	0.04%	30	0.04%	0	0.00%	-0.04%	0.87	0.05	14.28	0.453	Not significant	0	1,278	30	68,041	Yes
Overall/index cohort	C21.0	69,349	1,278	68,071	1	0.001%	1	0.001%	0	0.00%	-0.001%	17.75	0.72	435.89	0.891	Not significant	0	1,278	1	68,070	Yes
Overall/index cohort	C21.1	69,349	1,278	68,071	2	0.003%	2	0.003%	0	0.00%	-0.003%	10.65	0.51	221.92	0.846	Not significant	0	1,278	2	68,069	Yes
Overall/index cohort	C21.8	69,349	1,278	68,071	5	0.007%	4	0.006%	1	0.08%	0.07%	13.33	1.49	119.31	0.003	Significant, OR > 1	1	1,277	4	68,067	No
Overall/index cohort	C22.0	69,349	1,278	68,071	33	0.05%	30	0.04%	3	0.23%	0.19%	5.34	1.63	17.51	0.002	Significant, OR > 1	3	1,275	30	68,041	No
Overall/index cohort	C22.1	69,349	1,278	68,071	3	0.004%	3	0.004%	0	0.00%	-0.004%	7.61	0.39	147.33	0.812	Not significant	0	1,278	3	68,068	Yes
Overall/index cohort	C22.4	69,349	1,278	68,071	1	0.001%	1	0.001%	0	0.00%	-0.001%	17.75	0.72	435.89	0.891	Not significant	0	1,278	1	68,070	Yes
Overall/index cohort	C22.7	69,349	1,278	68,071	1	0.001%	1	0.001%	0	0.00%	-0.001%	17.75	0.72	435.89	0.891	Not significant	0	1,278	1	68,070	Yes
Overall/index cohort	C22.9	69,349	1,278	68,071	12	0.02%	11	0.02%	1	0.08%	0.06%	4.85	0.63	37.56	0.095	Not significant	1	1,277	11	68,060	No
Overall/index cohort	C23	69,349	1,278	68,071	1	0.001%	1	0.001%	0	0.00%	-0.001%	17.75	0.72	435.89	0.891	Not significant	0	1,278	1	68,070	Yes
Overall/index cohort	C24.1	69,349	1,278	68,071	2	0.003%	2	0.003%	0	0.00%	-0.003%	10.65	0.51	221.92	0.846	Not significant	0	1,278	2	68,069	Yes
Overall/index cohort	C24.9	69,349	1,278	68,071	1	0.001%	1	0.001%	0	0.00%	-0.001%	17.75	0.72	435.89	0.891	Not significant	0	1,278	1	68,070	Yes
Overall/index cohort	C25.0	69,349	1,278	68,071	7	0.01%	7	0.01%	0	0.00%	-0.01%	3.55	0.20	62.18	0.717	Not significant	0	1,278	7	68,064	Yes
Overall/index cohort	C25.1	69,349	1,278	68,071	1	0.001%	1	0.001%	0	0.00%	-0.001%	17.75	0.72	435.89	0.891	Not significant	0	1,278	1	68,070	Yes
Overall/index cohort	C25.3	69,349	1,278	68,071	1	0.001%	1	0.001%	0	0.00%	-0.001%	17.75	0.72	435.89	0.891	Not significant	0	1,278	1	68,070	Yes
Overall/index cohort	C25.7	69,349	1,278	68,071	1	0.001%	1	0.001%	0	0.00%	-0.001%	17.75	0.72	435.89	0.891	Not significant	0	1,278	1	68,070	Yes
Overall/index cohort	C25.8	69,349	1,278	68,071	2	0.003%	1	0.001%	1	0.08%	0.08%	53.30	3.33	852.72	<0.001	Significant, OR > 1	1	1,277	1	68,070	No
Overall/index cohort	C25.9	69,349	1,278	68,071	4	0.006%	4	0.006%	0	0.00%	-0.006%	5.92	0.32	109.94	0.784	Not significant	0	1,278	4	68,067	Yes
Overall/index cohort	C26.9	69,349	1,278	68,071	1	0.001%	1	0.001%	0	0.00%	-0.001%	17.75	0.72	435.89	0.891	Not significant	0	1,278	1	68,070	Yes
Overall/index cohort	C30.0	69,349	1,278	68,071	2	0.003%	2	0.003%	0	0.00%	-0.003%	10.65	0.51	221.92	0.846	Not significant	0	1,278	2	68,069	Yes
Overall/index cohort	C31.0	69,349	1,278	68,071	2	0.003%	2	0.003%	0	0.00%	-0.003%	10.65	0.51	221.92	0.846	Not significant	0	1,278	2	68,069	Yes
Overall/index cohort	C32.3	69,349	1,278	68,071	2	0.003%	2	0.003%	0	0.00%	-0.003%	10.65	0.51	221.92	0.846	Not significant	0	1,278	2	68,069	Yes
Overall/index cohort	C32.8	69,349	1,278	68,071	1	0.001%	0	0.00%	1	0.08%	0.08%	159.85	6.51	3926.14	<0.001	Significant, OR > 1	1	1,277	0	68,071	Yes
Overall/index cohort	C32.9	69,349	1,278	68,071	19	0.03%	19	0.03%	0	0.00%	-0.03%	1.36	0.08	22.62	0.550	Not significant	0	1,278	19	68,052	Yes
Overall/index cohort	C34.0	69,349	1,278	68,071	5	0.007%	5	0.007%	0	0.00%	-0.007%	4.84	0.27	87.58	0.759	Not significant	0	1,278	5	68,066	Yes
Overall/index cohort	C34.1	69,349	1,278	68,071	10	0.01%	10	0.01%	0	0.00%	-0.01%	2.54	0.15	43.29	0.665	Not significant	0	1,278	10	68,061	Yes
Overall/index cohort	C34.2	69,349	1,278	68,071	4	0.006%	4	0.006%	0	0.00%	-0.006%	5.92	0.32	109.94	0.784	Not significant	0	1,278	4	68,067	Yes
Overall/index cohort	C34.3	69,349	1,278	68,071	4	0.006%	4	0.006%	0	0.00%	-0.006%	5.92	0.32	109.94	0.784	Not significant	0	1,278	4	68,067	Yes
Overall/index cohort	C34.8	69,349	1,278	68,071	13	0.02%	11	0.02%	2	0.16%	0.14%	9.70	2.15	43.80	<0.001	Significant, OR > 1	2	1,276	11	68,060	No
Overall/index cohort	C34.9	69,349	1,278	68,071	52	0.07%	45	0.07%	7	0.55%	0.48%	8.33	3.75	18.50	<0.001	Significant, OR > 1	7	1,271	45	68,026	No
Overall/index cohort	C37	69,349	1,278	68,071	1	0.001%	1	0.001%	0	0.00%	-0.001%	17.75	0.72	435.89	0.891	Not significant	0	1,278	1	68,070	Yes
Overall/index cohort	C38.3	69,349	1,278	68,071	1	0.001%	1	0.001%	0	0.00%	-0.001%	17.75	0.72	435.89	0.891	Not significant	0	1,278	1	68,070	Yes
Overall/index cohort	C39.0	69,349	1,278	68,071	1	0.001%	1	0.001%	0	0.00%	-0.001%	17.75	0.72	435.89	0.891	Not significant	0	1,278	1	68,070	Yes
Overall/index cohort	C39.8	69,349	1,278	68,071	1	0.001%	1	0.001%	0	0.00%	-0.001%	17.75	0.72	435.89	0.891	Not significant	0	1,278	1	68,070	Yes
Overall/index cohort	C39.9	69,349	1,278	68,071	1	0.001%	1	0.001%	0	0.00%	-0.001%	17.75	0.72	435.89	0.891	Not significant	0	1,278	1	68,070	Yes
Overall/index cohort	C40.0	69,349	1,278	68,071	1	0.001%	1	0.001%	0	0.00%	-0.001%	17.75	0.72	435.89	0.891	Not significant	0	1,278	1	68,070	Yes
Overall/index cohort	C40.2	69,349	1,278	68,071	2	0.003%	1	0.001%	1	0.08%	0.08%	53.30	3.33	852.72	<0.001	Significant, OR > 1	1	1,277	1	68,070	No
Overall/index cohort	C40.8	69,349	1,278	68,071	1	0.001%	1	0.001%	0	0.00%	-0.001%	17.75	0.72	435.89	0.891	Not significant	0	1,278	1	68,070	Yes
Overall/index cohort	C41.2	69,349	1,278	68,071	5	0.007%	3	0.004%	2	0.16%	0.15%	35.56	5.94	213.02	<0.001	Significant, OR > 1	2	1,276	3	68,068	No
Overall/index cohort	C41.3	69,349	1,278	68,071	1	0.001%	1	0.001%	0	0.00%	-0.001%	17.75	0.72	435.89	0.891	Not significant	0	1,278	1	68,070	Yes
Overall/index cohort	C41.4	69,349	1,278	68,071	2	0.003%	2	0.003%	0	0.00%	-0.003%	10.65	0.51	221.92	0.846	Not significant	0	1,278	2	68,069	Yes
Overall/index cohort	C41.9	69,349	1,278	68,071	1	0.001%	1	0.001%	0	0.00%	-0.001%	17.75	0.72	435.89	0.891	Not significant	0	1,278	1	68,070	Yes
Overall/index cohort	C43.0	69,349	1,278	68,071	1	0.001%	1	0.001%	0	0.00%	-0.001%	17.75	0.72	435.89	0.891	Not significant	0	1,278	1	68,070	Yes
Overall/index cohort	C43.1	69,349	1,278	68,071	2	0.003%	2	0.003%	0	0.00%	-0.003%	10.65	0.51	221.92	0.846	Not significant	0	1,278	2	68,069	Yes
Overall/index cohort	C43.3	69,349	1,278	68,071	5	0.007%	4	0.006%	1	0.08%	0.07%	13.33	1.49	119.31	0.003	Significant, OR > 1	1	1,277	4	68,067	No
Overall/index cohort	C43.4	69,349	1,278	68,071	2	0.003%	2	0.003%	0	0.00%	-0.003%	10.65	0.51	221.92	0.846	Not significant	0	1,278	2	68,069	Yes
Overall/index cohort	C43.5	69,349	1,278	68,071	22	0.03%	21	0.03%	1	0.08%	0.05%	2.54	0.34	18.88	0.346	Not significant	1	1,277	21	68,050	No
Overall/index cohort	C43.6	69,349	1,278	68,071	7	0.01%	7	0.01%	0	0.00%	-0.01%	3.55	0.20	62.18	0.717	Not significant	0	1,278	7	68,064	Yes
Overall/index cohort	C43.7	69,349	1,278	68,071	16	0.02%	16	0.02%	0	0.00%	-0.02%	1.61	0.10	26.90	0.584	Not significant	0	1,278	16	68,055	Yes
Overall/index cohort	C43.9	69,349	1,278	68,071	8	0.01%	7	0.01%	1	0.08%	0.07%	7.61	0.94	61.93	0.025	Not significant	1	1,277	7	68,064	No
Overall/index cohort	C44.0	69,349	1,278	68,071	13	0.02%	13	0.02%	0	0.00%	-0.02%	1.97	0.12	33.19	0.621	Not significant	0	1,278	13	68,058	Yes
Overall/index cohort	C44.1	69,349	1,278	68,071	7	0.01%	7	0.01%	0	0.00%	-0.01%	3.55	0.20	62.18	0.717	Not significant	0	1,278	7	68,064	Yes
Overall/index cohort	C44.2	69,349	1,278	68,071	13	0.02%	13	0.02%	0	0.00%	-0.02%	1.97	0.12	33.19	0.621	Not significant	0	1,278	13	68,058	Yes
Overall/index cohort	C44.3	69,349	1,278	68,071	268	0.39%	268	0.39%	0	0.00%	-0.39%	0.10	0.01	1.58	0.025	Not significant	0	1,278	268	67,803	Yes
Overall/index cohort	C44.4	69,349	1,278	68,071	36	0.05%	36	0.05%	0	0.00%	-0.05%	0.73	0.04	11.88	0.411	Not significant	0	1,278	36	68,035	Yes
Overall/index cohort	C44.5	69,349	1,278	68,071	81	0.12%	81	0.12%	0	0.00%	-0.12%	0.33	0.02	5.26	0.217	Not significant	0	1,278	81	67,990	Yes
Overall/index cohort	C44.6	69,349	1,278	68,071	25	0.04%	25	0.04%	0	0.00%	-0.04%	1.04	0.06	17.15	0.493	Not significant	0	1,278	25	68,046	Yes
Overall/index cohort	C44.7	69,349	1,278	68,071	34	0.05%	34	0.05%	0	0.00%	-0.05%	0.77	0.05	12.59	0.424	Not significant	0	1,278	34	68,037	Yes
Overall/index cohort	C44.8	69,349	1,278	68,071	8	0.01%	8	0.01%	0	0.00%	-0.01%	3.13	0.18	54.29	0.698	Not significant	0	1,278	8	68,063	Yes
Overall/index cohort	C44.9	69,349	1,278	68,071	26	0.04%	26	0.04%	0	0.00%	-0.04%	1.00	0.06	16.49	0.485	Not significant	0	1,278	26	68,045	Yes
Overall/index cohort	C46.0	69,349	1,278	68,071	56	0.08%	56	0.08%	0	0.00%	-0.08%	0.47	0.03	7.62	0.305	Not significant	0	1,278	56	68,015	Yes
Overall/index cohort	C46.7	69,349	1,278	68,071	2	0.003%	2	0.003%	0	0.00%	-0.003%	10.65	0.51	221.92	0.846	Not significant	0	1,278	2	68,069	Yes
Overall/index cohort	C46.9	69,349	1,278	68,071	6	0.009%	5	0.007%	1	0.08%	0.07%	10.66	1.24	91.31	0.007	Significant, OR > 1	1	1,277	5	68,066	No
Overall/index cohort	C47.8	69,349	1,278	68,071	2	0.003%	1	0.001%	1	0.08%	0.08%	53.30	3.33	852.72	<0.001	Significant, OR > 1	1	1,277	1	68,070	No
Overall/index cohort	C48.2	69,349	1,278	68,071	1	0.001%	1	0.001%	0	0.00%	-0.001%	17.75	0.72	435.89	0.891	Not significant	0	1,278	1	68,070	Yes
Overall/index cohort	C49.0	69,349	1,278	68,071	1	0.001%	1	0.001%	0	0.00%	-0.001%	17.75	0.72	435.89	0.891	Not significant	0	1,278	1	68,070	Yes
Overall/index cohort	C49.1	69,349	1,278	68,071	2	0.003%	2	0.003%	0	0.00%	-0.003%	10.65	0.51	221.92	0.846	Not significant	0	1,278	2	68,069	Yes
Overall/index cohort	C49.2	69,349	1,278	68,071	5	0.007%	5	0.007%	0	0.00%	-0.007%	4.84	0.27	87.58	0.759	Not significant	0	1,278	5	68,066	Yes
Overall/index cohort	C49.3	69,349	1,278	68,071	1	0.001%	1	0.001%	0	0.00%	-0.001%	17.75	0.72	435.89	0.891	Not significant	0	1,278	1	68,070	Yes
Overall/index cohort	C49.4	69,349	1,278	68,071	1	0.001%	1	0.001%	0	0.00%	-0.001%	17.75	0.72	435.89	0.891	Not significant	0	1,278	1	68,070	Yes
Overall/index cohort	C50.0	69,349	1,278	68,071	18	0.03%	18	0.03%	0	0.00%	-0.03%	1.44	0.09	23.89	0.561	Not significant	0	1,278	18	68,053	Yes
Overall/index cohort	C50.1	69,349	1,278	68,071	6	0.009%	6	0.009%	0	0.00%	-0.009%	4.10	0.23	72.74	0.737	Not significant	0	1,278	6	68,065	Yes
Overall/index cohort	C50.2	69,349	1,278	68,071	1	0.001%	1	0.001%	0	0.00%	-0.001%	17.75	0.72	435.89	0.891	Not significant	0	1,278	1	68,070	Yes
Overall/index cohort	C50.3	69,349	1,278	68,071	2	0.003%	2	0.003%	0	0.00%	-0.003%	10.65	0.51	221.92	0.846	Not significant	0	1,278	2	68,069	Yes
Overall/index cohort	C50.4	69,349	1,278	68,071	9	0.01%	9	0.01%	0	0.00%	-0.01%	2.80	0.16	48.17	0.681	Not significant	0	1,278	9	68,062	Yes
Overall/index cohort	C50.5	69,349	1,278	68,071	2	0.003%	2	0.003%	0	0.00%	-0.003%	10.65	0.51	221.92	0.846	Not significant	0	1,278	2	68,069	Yes
Overall/index cohort	C50.8	69,349	1,278	68,071	12	0.02%	11	0.02%	1	0.08%	0.06%	4.85	0.63	37.56	0.095	Not significant	1	1,277	11	68,060	No
Overall/index cohort	C50.9	69,349	1,278	68,071	115	0.17%	111	0.16%	4	0.31%	0.15%	1.92	0.71	5.22	0.192	Not significant	4	1,274	111	67,960	No
Overall/index cohort	C51.8	69,349	1,278	68,071	1	0.001%	1	0.001%	0	0.00%	-0.001%	17.75	0.72	435.89	0.891	Not significant	0	1,278	1	68,070	Yes
Overall/index cohort	C51.9	69,349	1,278	68,071	3	0.004%	3	0.004%	0	0.00%	-0.004%	7.61	0.39	147.33	0.812	Not significant	0	1,278	3	68,068	Yes
Overall/index cohort	C53.0	69,349	1,278	68,071	2	0.003%	2	0.003%	0	0.00%	-0.003%	10.65	0.51	221.92	0.846	Not significant	0	1,278	2	68,069	Yes
Overall/index cohort	C53.8	69,349	1,278	68,071	10	0.01%	9	0.01%	1	0.08%	0.07%	5.92	0.75	46.78	0.055	Not significant	1	1,277	9	68,062	No
Overall/index cohort	C53.9	69,349	1,278	68,071	44	0.06%	43	0.06%	1	0.08%	0.02%	1.24	0.17	9.00	0.832	Not significant	1	1,277	43	68,028	No
Overall/index cohort	C54.0	69,349	1,278	68,071	2	0.003%	2	0.003%	0	0.00%	-0.003%	10.65	0.51	221.92	0.846	Not significant	0	1,278	2	68,069	Yes
Overall/index cohort	C54.1	69,349	1,278	68,071	7	0.01%	7	0.01%	0	0.00%	-0.01%	3.55	0.20	62.18	0.717	Not significant	0	1,278	7	68,064	Yes
Overall/index cohort	C54.8	69,349	1,278	68,071	2	0.003%	1	0.001%	1	0.08%	0.08%	53.30	3.33	852.72	<0.001	Significant, OR > 1	1	1,277	1	68,070	No
Overall/index cohort	C54.9	69,349	1,278	68,071	7	0.01%	6	0.009%	1	0.08%	0.07%	8.88	1.07	73.84	0.014	Significant, OR > 1	1	1,277	6	68,065	No
Overall/index cohort	C55	69,349	1,278	68,071	6	0.009%	6	0.009%	0	0.00%	-0.009%	4.10	0.23	72.74	0.737	Not significant	0	1,278	6	68,065	Yes
Overall/index cohort	C56	69,349	1,278	68,071	21	0.03%	19	0.03%	2	0.16%	0.13%	5.61	1.31	24.13	0.009	Significant, OR > 1	2	1,276	19	68,052	No
Overall/index cohort	C57.7	69,349	1,278	68,071	2	0.003%	2	0.003%	0	0.00%	-0.003%	10.65	0.51	221.92	0.846	Not significant	0	1,278	2	68,069	Yes
Overall/index cohort	C57.8	69,349	1,278	68,071	1	0.001%	1	0.001%	0	0.00%	-0.001%	17.75	0.72	435.89	0.891	Not significant	0	1,278	1	68,070	Yes
Overall/index cohort	C60.0	69,349	1,278	68,071	1	0.001%	1	0.001%	0	0.00%	-0.001%	17.75	0.72	435.89	0.891	Not significant	0	1,278	1	68,070	Yes
Overall/index cohort	C60.2	69,349	1,278	68,071	1	0.001%	1	0.001%	0	0.00%	-0.001%	17.75	0.72	435.89	0.891	Not significant	0	1,278	1	68,070	Yes
Overall/index cohort	C60.9	69,349	1,278	68,071	2	0.003%	2	0.003%	0	0.00%	-0.003%	10.65	0.51	221.92	0.846	Not significant	0	1,278	2	68,069	Yes
Overall/index cohort	C61	69,349	1,278	68,071	106	0.15%	100	0.15%	6	0.47%	0.32%	3.21	1.40	7.32	0.003	Significant, OR > 1	6	1,272	100	67,971	No
Overall/index cohort	C62.0	69,349	1,278	68,071	1	0.001%	1	0.001%	0	0.00%	-0.001%	17.75	0.72	435.89	0.891	Not significant	0	1,278	1	68,070	Yes
Overall/index cohort	C62.9	69,349	1,278	68,071	3	0.004%	3	0.004%	0	0.00%	-0.004%	7.61	0.39	147.33	0.812	Not significant	0	1,278	3	68,068	Yes
Overall/index cohort	C63.8	69,349	1,278	68,071	1	0.001%	1	0.001%	0	0.00%	-0.001%	17.75	0.72	435.89	0.891	Not significant	0	1,278	1	68,070	Yes
Overall/index cohort	C63.9	69,349	1,278	68,071	1	0.001%	1	0.001%	0	0.00%	-0.001%	17.75	0.72	435.89	0.891	Not significant	0	1,278	1	68,070	Yes
Overall/index cohort	C64	69,349	1,278	68,071	31	0.04%	28	0.04%	3	0.23%	0.19%	5.72	1.74	18.83	0.001	Significant, OR > 1	3	1,275	28	68,043	No
Overall/index cohort	C65	69,349	1,278	68,071	2	0.003%	2	0.003%	0	0.00%	-0.003%	10.65	0.51	221.92	0.846	Not significant	0	1,278	2	68,069	Yes
Overall/index cohort	C66	69,349	1,278	68,071	2	0.003%	2	0.003%	0	0.00%	-0.003%	10.65	0.51	221.92	0.846	Not significant	0	1,278	2	68,069	Yes
Overall/index cohort	C67.0	69,349	1,278	68,071	3	0.004%	3	0.004%	0	0.00%	-0.004%	7.61	0.39	147.33	0.812	Not significant	0	1,278	3	68,068	Yes
Overall/index cohort	C67.1	69,349	1,278	68,071	3	0.004%	3	0.004%	0	0.00%	-0.004%	7.61	0.39	147.33	0.812	Not significant	0	1,278	3	68,068	Yes
Overall/index cohort	C67.2	69,349	1,278	68,071	3	0.004%	3	0.004%	0	0.00%	-0.004%	7.61	0.39	147.33	0.812	Not significant	0	1,278	3	68,068	Yes
Overall/index cohort	C67.3	69,349	1,278	68,071	2	0.003%	2	0.003%	0	0.00%	-0.003%	10.65	0.51	221.92	0.846	Not significant	0	1,278	2	68,069	Yes
Overall/index cohort	C67.5	69,349	1,278	68,071	1	0.001%	1	0.001%	0	0.00%	-0.001%	17.75	0.72	435.89	0.891	Not significant	0	1,278	1	68,070	Yes
Overall/index cohort	C67.8	69,349	1,278	68,071	4	0.006%	3	0.004%	1	0.08%	0.07%	17.77	1.85	170.93	<0.001	Significant, OR > 1	1	1,277	3	68,068	No
Overall/index cohort	C67.9	69,349	1,278	68,071	44	0.06%	41	0.06%	3	0.23%	0.17%	3.90	1.21	12.62	0.014	Significant, OR > 1	3	1,275	41	68,030	No
Overall/index cohort	C68.0	69,349	1,278	68,071	1	0.001%	1	0.001%	0	0.00%	-0.001%	17.75	0.72	435.89	0.891	Not significant	0	1,278	1	68,070	Yes
Overall/index cohort	C68.1	69,349	1,278	68,071	1	0.001%	1	0.001%	0	0.00%	-0.001%	17.75	0.72	435.89	0.891	Not significant	0	1,278	1	68,070	Yes
Overall/index cohort	C68.8	69,349	1,278	68,071	1	0.001%	1	0.001%	0	0.00%	-0.001%	17.75	0.72	435.89	0.891	Not significant	0	1,278	1	68,070	Yes
Overall/index cohort	C68.9	69,349	1,278	68,071	2	0.003%	2	0.003%	0	0.00%	-0.003%	10.65	0.51	221.92	0.846	Not significant	0	1,278	2	68,069	Yes
Overall/index cohort	C69.0	69,349	1,278	68,071	2	0.003%	2	0.003%	0	0.00%	-0.003%	10.65	0.51	221.92	0.846	Not significant	0	1,278	2	68,069	Yes
Overall/index cohort	C69.6	69,349	1,278	68,071	1	0.001%	1	0.001%	0	0.00%	-0.001%	17.75	0.72	435.89	0.891	Not significant	0	1,278	1	68,070	Yes
Overall/index cohort	C69.9	69,349	1,278	68,071	3	0.004%	3	0.004%	0	0.00%	-0.004%	7.61	0.39	147.33	0.812	Not significant	0	1,278	3	68,068	Yes
Overall/index cohort	C70.0	69,349	1,278	68,071	2	0.003%	1	0.001%	1	0.08%	0.08%	53.30	3.33	852.72	<0.001	Significant, OR > 1	1	1,277	1	68,070	No
Overall/index cohort	C70.9	69,349	1,278	68,071	2	0.003%	2	0.003%	0	0.00%	-0.003%	10.65	0.51	221.92	0.846	Not significant	0	1,278	2	68,069	Yes
Overall/index cohort	C71.0	69,349	1,278	68,071	1	0.001%	0	0.00%	1	0.08%	0.08%	159.85	6.51	3926.14	<0.001	Significant, OR > 1	1	1,277	0	68,071	Yes
Overall/index cohort	C71.1	69,349	1,278	68,071	3	0.004%	1	0.001%	2	0.16%	0.16%	106.69	9.67	1177.43	<0.001	Significant, OR > 1	2	1,276	1	68,070	No
Overall/index cohort	C71.2	69,349	1,278	68,071	1	0.001%	1	0.001%	0	0.00%	-0.001%	17.75	0.72	435.89	0.891	Not significant	0	1,278	1	68,070	Yes
Overall/index cohort	C71.3	69,349	1,278	68,071	1	0.001%	0	0.00%	1	0.08%	0.08%	159.85	6.51	3926.14	<0.001	Significant, OR > 1	1	1,277	0	68,071	Yes
Overall/index cohort	C71.4	69,349	1,278	68,071	1	0.001%	0	0.00%	1	0.08%	0.08%	159.85	6.51	3926.14	<0.001	Significant, OR > 1	1	1,277	0	68,071	Yes
Overall/index cohort	C71.5	69,349	1,278	68,071	1	0.001%	1	0.001%	0	0.00%	-0.001%	17.75	0.72	435.89	0.891	Not significant	0	1,278	1	68,070	Yes
Overall/index cohort	C71.7	69,349	1,278	68,071	1	0.001%	1	0.001%	0	0.00%	-0.001%	17.75	0.72	435.89	0.891	Not significant	0	1,278	1	68,070	Yes
Overall/index cohort	C71.9	69,349	1,278	68,071	10	0.01%	8	0.01%	2	0.16%	0.14%	13.34	2.83	62.86	<0.001	Significant, OR > 1	2	1,276	8	68,063	No
Overall/index cohort	C72.0	69,349	1,278	68,071	2	0.003%	1	0.001%	1	0.08%	0.08%	53.30	3.33	852.72	<0.001	Significant, OR > 1	1	1,277	1	68,070	No
Overall/index cohort	C72.1	69,349	1,278	68,071	1	0.001%	1	0.001%	0	0.00%	-0.001%	17.75	0.72	435.89	0.891	Not significant	0	1,278	1	68,070	Yes
Overall/index cohort	C73	69,349	1,278	68,071	21	0.03%	21	0.03%	0	0.00%	-0.03%	1.24	0.07	20.45	0.530	Not significant	0	1,278	21	68,050	Yes
Overall/index cohort	C74.0	69,349	1,278	68,071	2	0.003%	2	0.003%	0	0.00%	-0.003%	10.65	0.51	221.92	0.846	Not significant	0	1,278	2	68,069	Yes
Overall/index cohort	C74.9	69,349	1,278	68,071	2	0.003%	2	0.003%	0	0.00%	-0.003%	10.65	0.51	221.92	0.846	Not significant	0	1,278	2	68,069	Yes
Overall/index cohort	C76.0	69,349	1,278	68,071	16	0.02%	16	0.02%	0	0.00%	-0.02%	1.61	0.10	26.90	0.584	Not significant	0	1,278	16	68,055	Yes
Overall/index cohort	C76.2	69,349	1,278	68,071	1	0.001%	0	0.00%	1	0.08%	0.08%	159.85	6.51	3926.14	<0.001	Significant, OR > 1	1	1,277	0	68,071	Yes
Overall/index cohort	C76.4	69,349	1,278	68,071	1	0.001%	1	0.001%	0	0.00%	-0.001%	17.75	0.72	435.89	0.891	Not significant	0	1,278	1	68,070	Yes
Overall/index cohort	C76.5	69,349	1,278	68,071	1	0.001%	1	0.001%	0	0.00%	-0.001%	17.75	0.72	435.89	0.891	Not significant	0	1,278	1	68,070	Yes
Overall/index cohort	C76.7	69,349	1,278	68,071	4	0.006%	3	0.004%	1	0.08%	0.07%	17.77	1.85	170.93	<0.001	Significant, OR > 1	1	1,277	3	68,068	No
Overall/index cohort	C76.8	69,349	1,278	68,071	1	0.001%	0	0.00%	1	0.08%	0.08%	159.85	6.51	3926.14	<0.001	Significant, OR > 1	1	1,277	0	68,071	Yes
Overall/index cohort	C77.0	69,349	1,278	68,071	5	0.007%	5	0.007%	0	0.00%	-0.007%	4.84	0.27	87.58	0.759	Not significant	0	1,278	5	68,066	Yes
Overall/index cohort	C77.1	69,349	1,278	68,071	2	0.003%	2	0.003%	0	0.00%	-0.003%	10.65	0.51	221.92	0.846	Not significant	0	1,278	2	68,069	Yes
Overall/index cohort	C77.2	69,349	1,278	68,071	3	0.004%	3	0.004%	0	0.00%	-0.004%	7.61	0.39	147.33	0.812	Not significant	0	1,278	3	68,068	Yes
Overall/index cohort	C77.3	69,349	1,278	68,071	5	0.007%	5	0.007%	0	0.00%	-0.007%	4.84	0.27	87.58	0.759	Not significant	0	1,278	5	68,066	Yes
Overall/index cohort	C77.4	69,349	1,278	68,071	3	0.004%	3	0.004%	0	0.00%	-0.004%	7.61	0.39	147.33	0.812	Not significant	0	1,278	3	68,068	Yes
Overall/index cohort	C77.5	69,349	1,278	68,071	1	0.001%	1	0.001%	0	0.00%	-0.001%	17.75	0.72	435.89	0.891	Not significant	0	1,278	1	68,070	Yes
Overall/index cohort	C77.8	69,349	1,278	68,071	5	0.007%	5	0.007%	0	0.00%	-0.007%	4.84	0.27	87.58	0.759	Not significant	0	1,278	5	68,066	Yes
Overall/index cohort	C78.0	69,349	1,278	68,071	29	0.04%	22	0.03%	7	0.55%	0.52%	17.04	7.26	39.95	<0.001	Significant, OR > 1	7	1,271	22	68,049	No
Overall/index cohort	C78.1	69,349	1,278	68,071	1	0.001%	1	0.001%	0	0.00%	-0.001%	17.75	0.72	435.89	0.891	Not significant	0	1,278	1	68,070	Yes
Overall/index cohort	C78.2	69,349	1,278	68,071	7	0.01%	6	0.009%	1	0.08%	0.07%	8.88	1.07	73.84	0.014	Significant, OR > 1	1	1,277	6	68,065	No
Overall/index cohort	C78.3	69,349	1,278	68,071	1	0.001%	1	0.001%	0	0.00%	-0.001%	17.75	0.72	435.89	0.891	Not significant	0	1,278	1	68,070	Yes
Overall/index cohort	C78.6	69,349	1,278	68,071	11	0.02%	9	0.01%	2	0.16%	0.14%	11.85	2.56	54.92	<0.001	Significant, OR > 1	2	1,276	9	68,062	No
Overall/index cohort	C78.7	69,349	1,278	68,071	41	0.06%	38	0.06%	3	0.23%	0.18%	4.21	1.30	13.66	0.009	Significant, OR > 1	3	1,275	38	68,033	No
Overall/index cohort	C78.8	69,349	1,278	68,071	3	0.004%	3	0.004%	0	0.00%	-0.004%	7.61	0.39	147.33	0.812	Not significant	0	1,278	3	68,068	Yes
Overall/index cohort	C79.0	69,349	1,278	68,071	1	0.001%	1	0.001%	0	0.00%	-0.001%	17.75	0.72	435.89	0.891	Not significant	0	1,278	1	68,070	Yes
Overall/index cohort	C79.2	69,349	1,278	68,071	4	0.006%	4	0.006%	0	0.00%	-0.006%	5.92	0.32	109.94	0.784	Not significant	0	1,278	4	68,067	Yes
Overall/index cohort	C79.3	69,349	1,278	68,071	17	0.02%	12	0.02%	5	0.39%	0.37%	22.28	7.84	63.33	<0.001	Significant, OR > 1	5	1,273	12	68,059	No
Overall/index cohort	C79.5	69,349	1,278	68,071	50	0.07%	43	0.06%	7	0.55%	0.48%	8.71	3.91	19.41	<0.001	Significant, OR > 1	7	1,271	43	68,028	No
Overall/index cohort	C79.7	69,349	1,278	68,071	1	0.001%	1	0.001%	0	0.00%	-0.001%	17.75	0.72	435.89	0.891	Not significant	0	1,278	1	68,070	Yes
Overall/index cohort	C79.81	69,349	1,278	68,071	1	0.001%	1	0.001%	0	0.00%	-0.001%	17.75	0.72	435.89	0.891	Not significant	0	1,278	1	68,070	Yes
Overall/index cohort	C79.88	69,349	1,278	68,071	13	0.02%	12	0.02%	1	0.08%	0.06%	4.44	0.58	34.18	0.117	Not significant	1	1,277	12	68,059	No
Overall/index cohort	C80	69,349	1,278	68,071	67	0.10%	58	0.09%	9	0.70%	0.62%	8.32	4.11	16.82	<0.001	Significant, OR > 1	9	1,269	58	68,013	No
Overall/index cohort	C81.0	69,349	1,278	68,071	1	0.001%	1	0.001%	0	0.00%	-0.001%	17.75	0.72	435.89	0.891	Not significant	0	1,278	1	68,070	Yes
Overall/index cohort	C81.1	69,349	1,278	68,071	2	0.003%	1	0.001%	1	0.08%	0.08%	53.30	3.33	852.72	<0.001	Significant, OR > 1	1	1,277	1	68,070	No
Overall/index cohort	C81.7	69,349	1,278	68,071	2	0.003%	2	0.003%	0	0.00%	-0.003%	10.65	0.51	221.92	0.846	Not significant	0	1,278	2	68,069	Yes
Overall/index cohort	C81.9	69,349	1,278	68,071	3	0.004%	3	0.004%	0	0.00%	-0.004%	7.61	0.39	147.33	0.812	Not significant	0	1,278	3	68,068	Yes
Overall/index cohort	C82.0	69,349	1,278	68,071	2	0.003%	2	0.003%	0	0.00%	-0.003%	10.65	0.51	221.92	0.846	Not significant	0	1,278	2	68,069	Yes
Overall/index cohort	C82.7	69,349	1,278	68,071	1	0.001%	1	0.001%	0	0.00%	-0.001%	17.75	0.72	435.89	0.891	Not significant	0	1,278	1	68,070	Yes
Overall/index cohort	C82.9	69,349	1,278	68,071	3	0.004%	3	0.004%	0	0.00%	-0.004%	7.61	0.39	147.33	0.812	Not significant	0	1,278	3	68,068	Yes
Overall/index cohort	C83.0	69,349	1,278	68,071	9	0.01%	9	0.01%	0	0.00%	-0.01%	2.80	0.16	48.17	0.681	Not significant	0	1,278	9	68,062	Yes
Overall/index cohort	C83.1	69,349	1,278	68,071	2	0.003%	2	0.003%	0	0.00%	-0.003%	10.65	0.51	221.92	0.846	Not significant	0	1,278	2	68,069	Yes
Overall/index cohort	C83.3	69,349	1,278	68,071	8	0.01%	7	0.01%	1	0.08%	0.07%	7.61	0.94	61.93	0.025	Not significant	1	1,277	7	68,064	No
Overall/index cohort	C83.8	69,349	1,278	68,071	4	0.006%	4	0.006%	0	0.00%	-0.006%	5.92	0.32	109.94	0.784	Not significant	0	1,278	4	68,067	Yes
Overall/index cohort	C83.9	69,349	1,278	68,071	6	0.009%	5	0.007%	1	0.08%	0.07%	10.66	1.24	91.31	0.007	Significant, OR > 1	1	1,277	5	68,066	No
Overall/index cohort	C84.0	69,349	1,278	68,071	51	0.07%	51	0.07%	0	0.00%	-0.07%	0.52	0.03	8.37	0.328	Not significant	0	1,278	51	68,020	Yes
Overall/index cohort	C84.4	69,349	1,278	68,071	4	0.006%	4	0.006%	0	0.00%	-0.006%	5.92	0.32	109.94	0.784	Not significant	0	1,278	4	68,067	Yes
Overall/index cohort	C84.5	69,349	1,278	68,071	8	0.01%	8	0.01%	0	0.00%	-0.01%	3.13	0.18	54.29	0.698	Not significant	0	1,278	8	68,063	Yes
Overall/index cohort	C85.0	69,349	1,278	68,071	1	0.001%	1	0.001%	0	0.00%	-0.001%	17.75	0.72	435.89	0.891	Not significant	0	1,278	1	68,070	Yes
Overall/index cohort	C85.1	69,349	1,278	68,071	5	0.007%	5	0.007%	0	0.00%	-0.007%	4.84	0.27	87.58	0.759	Not significant	0	1,278	5	68,066	Yes
Overall/index cohort	C85.7	69,349	1,278	68,071	8	0.01%	8	0.01%	0	0.00%	-0.01%	3.13	0.18	54.29	0.698	Not significant	0	1,278	8	68,063	Yes
Overall/index cohort	C85.9	69,349	1,278	68,071	4	0.006%	4	0.006%	0	0.00%	-0.006%	5.92	0.32	109.94	0.784	Not significant	0	1,278	4	68,067	Yes
Overall/index cohort	C88.00	69,349	1,278	68,071	1	0.001%	1	0.001%	0	0.00%	-0.001%	17.75	0.72	435.89	0.891	Not significant	0	1,278	1	68,070	Yes
Overall/index cohort	C88.90	69,349	1,278	68,071	1	0.001%	1	0.001%	0	0.00%	-0.001%	17.75	0.72	435.89	0.891	Not significant	0	1,278	1	68,070	Yes
Overall/index cohort	C90.00	69,349	1,278	68,071	18	0.03%	17	0.02%	1	0.08%	0.05%	3.13	0.42	23.57	0.241	Not significant	1	1,277	17	68,054	No
Overall/index cohort	C90.01	69,349	1,278	68,071	3	0.004%	3	0.004%	0	0.00%	-0.004%	7.61	0.39	147.33	0.812	Not significant	0	1,278	3	68,068	Yes
Overall/index cohort	C91.10	69,349	1,278	68,071	43	0.06%	41	0.06%	2	0.16%	0.10%	2.60	0.63	10.76	0.171	Not significant	2	1,276	41	68,030	No
Overall/index cohort	C91.11	69,349	1,278	68,071	5	0.007%	5	0.007%	0	0.00%	-0.007%	4.84	0.27	87.58	0.759	Not significant	0	1,278	5	68,066	Yes
Overall/index cohort	C91.40	69,349	1,278	68,071	2	0.003%	2	0.003%	0	0.00%	-0.003%	10.65	0.51	221.92	0.846	Not significant	0	1,278	2	68,069	Yes
Overall/index cohort	C91.70	69,349	1,278	68,071	2	0.003%	2	0.003%	0	0.00%	-0.003%	10.65	0.51	221.92	0.846	Not significant	0	1,278	2	68,069	Yes
Overall/index cohort	C91.71	69,349	1,278	68,071	2	0.003%	2	0.003%	0	0.00%	-0.003%	10.65	0.51	221.92	0.846	Not significant	0	1,278	2	68,069	Yes
Overall/index cohort	C91.90	69,349	1,278	68,071	7	0.01%	7	0.01%	0	0.00%	-0.01%	3.55	0.20	62.18	0.717	Not significant	0	1,278	7	68,064	Yes
Overall/index cohort	C92.00	69,349	1,278	68,071	2	0.003%	2	0.003%	0	0.00%	-0.003%	10.65	0.51	221.92	0.846	Not significant	0	1,278	2	68,069	Yes
Overall/index cohort	C92.10	69,349	1,278	68,071	10	0.01%	9	0.01%	1	0.08%	0.07%	5.92	0.75	46.78	0.055	Not significant	1	1,277	9	68,062	No
Overall/index cohort	C92.11	69,349	1,278	68,071	3	0.004%	3	0.004%	0	0.00%	-0.004%	7.61	0.39	147.33	0.812	Not significant	0	1,278	3	68,068	Yes
Overall/index cohort	C92.31	69,349	1,278	68,071	1	0.001%	1	0.001%	0	0.00%	-0.001%	17.75	0.72	435.89	0.891	Not significant	0	1,278	1	68,070	Yes
Overall/index cohort	C92.70	69,349	1,278	68,071	1	0.001%	1	0.001%	0	0.00%	-0.001%	17.75	0.72	435.89	0.891	Not significant	0	1,278	1	68,070	Yes
Overall/index cohort	C92.90	69,349	1,278	68,071	1	0.001%	1	0.001%	0	0.00%	-0.001%	17.75	0.72	435.89	0.891	Not significant	0	1,278	1	68,070	Yes
Overall/index cohort	C93.00	69,349	1,278	68,071	1	0.001%	1	0.001%	0	0.00%	-0.001%	17.75	0.72	435.89	0.891	Not significant	0	1,278	1	68,070	Yes
Overall/index cohort	C93.90	69,349	1,278	68,071	1	0.001%	1	0.001%	0	0.00%	-0.001%	17.75	0.72	435.89	0.891	Not significant	0	1,278	1	68,070	Yes
Overall/index cohort	C94.10	69,349	1,278	68,071	1	0.001%	1	0.001%	0	0.00%	-0.001%	17.75	0.72	435.89	0.891	Not significant	0	1,278	1	68,070	Yes
Overall/index cohort	C94.50	69,349	1,278	68,071	1	0.001%	1	0.001%	0	0.00%	-0.001%	17.75	0.72	435.89	0.891	Not significant	0	1,278	1	68,070	Yes
Overall/index cohort	C94.51	69,349	1,278	68,071	1	0.001%	1	0.001%	0	0.00%	-0.001%	17.75	0.72	435.89	0.891	Not significant	0	1,278	1	68,070	Yes
Overall/index cohort	C94.70	69,349	1,278	68,071	2	0.003%	2	0.003%	0	0.00%	-0.003%	10.65	0.51	221.92	0.846	Not significant	0	1,278	2	68,069	Yes
Overall/index cohort	C95.10	69,349	1,278	68,071	1	0.001%	1	0.001%	0	0.00%	-0.001%	17.75	0.72	435.89	0.891	Not significant	0	1,278	1	68,070	Yes
Overall/index cohort	C95.70	69,349	1,278	68,071	1	0.001%	1	0.001%	0	0.00%	-0.001%	17.75	0.72	435.89	0.891	Not significant	0	1,278	1	68,070	Yes
Overall/index cohort	C95.90	69,349	1,278	68,071	7	0.01%	6	0.009%	1	0.08%	0.07%	8.88	1.07	73.84	0.014	Significant, OR > 1	1	1,277	6	68,065	No
Overall/index cohort	C95.91	69,349	1,278	68,071	3	0.004%	3	0.004%	0	0.00%	-0.004%	7.61	0.39	147.33	0.812	Not significant	0	1,278	3	68,068	Yes
Overall/index cohort	C96.1	69,349	1,278	68,071	1	0.001%	1	0.001%	0	0.00%	-0.001%	17.75	0.72	435.89	0.891	Not significant	0	1,278	1	68,070	Yes
Overall/index cohort	C96.7	69,349	1,278	68,071	3	0.004%	3	0.004%	0	0.00%	-0.004%	7.61	0.39	147.33	0.812	Not significant	0	1,278	3	68,068	Yes
Single-admission	C00.0	50,493	1,035	49,458	2	0.004%	2	0.004%	0	0.00%	-0.004%	9.55	0.46	199.10	0.838	Not significant	0	1,035	2	49,456	Yes
Single-admission	C00.1	50,493	1,035	49,458	10	0.02%	10	0.02%	0	0.00%	-0.02%	2.27	0.13	38.83	0.647	Not significant	0	1,035	10	49,448	Yes
Single-admission	C00.4	50,493	1,035	49,458	1	0.002%	1	0.002%	0	0.00%	-0.002%	15.92	0.65	391.07	0.885	Not significant	0	1,035	1	49,457	Yes
Single-admission	C00.9	50,493	1,035	49,458	2	0.004%	2	0.004%	0	0.00%	-0.004%	9.55	0.46	199.10	0.838	Not significant	0	1,035	2	49,456	Yes
Single-admission	C01	50,493	1,035	49,458	1	0.002%	1	0.002%	0	0.00%	-0.002%	15.92	0.65	391.07	0.885	Not significant	0	1,035	1	49,457	Yes
Single-admission	C02.9	50,493	1,035	49,458	1	0.002%	1	0.002%	0	0.00%	-0.002%	15.92	0.65	391.07	0.885	Not significant	0	1,035	1	49,457	Yes
Single-admission	C03.1	50,493	1,035	49,458	2	0.004%	2	0.004%	0	0.00%	-0.004%	9.55	0.46	199.10	0.838	Not significant	0	1,035	2	49,456	Yes
Single-admission	C04.1	50,493	1,035	49,458	1	0.002%	1	0.002%	0	0.00%	-0.002%	15.92	0.65	391.07	0.885	Not significant	0	1,035	1	49,457	Yes
Single-admission	C04.9	50,493	1,035	49,458	1	0.002%	1	0.002%	0	0.00%	-0.002%	15.92	0.65	391.07	0.885	Not significant	0	1,035	1	49,457	Yes
Single-admission	C07	50,493	1,035	49,458	1	0.002%	1	0.002%	0	0.00%	-0.002%	15.92	0.65	391.07	0.885	Not significant	0	1,035	1	49,457	Yes
Single-admission	C09.0	50,493	1,035	49,458	1	0.002%	1	0.002%	0	0.00%	-0.002%	15.92	0.65	391.07	0.885	Not significant	0	1,035	1	49,457	Yes
Single-admission	C09.9	50,493	1,035	49,458	1	0.002%	1	0.002%	0	0.00%	-0.002%	15.92	0.65	391.07	0.885	Not significant	0	1,035	1	49,457	Yes
Single-admission	C10.3	50,493	1,035	49,458	1	0.002%	1	0.002%	0	0.00%	-0.002%	15.92	0.65	391.07	0.885	Not significant	0	1,035	1	49,457	Yes
Single-admission	C10.8	50,493	1,035	49,458	1	0.002%	1	0.002%	0	0.00%	-0.002%	15.92	0.65	391.07	0.885	Not significant	0	1,035	1	49,457	Yes
Single-admission	C10.9	50,493	1,035	49,458	5	0.010%	4	0.008%	1	0.10%	0.09%	11.96	1.34	107.07	0.005	Significant, OR > 1	1	1,034	4	49,454	No
Single-admission	C11.8	50,493	1,035	49,458	1	0.002%	1	0.002%	0	0.00%	-0.002%	15.92	0.65	391.07	0.885	Not significant	0	1,035	1	49,457	Yes
Single-admission	C11.9	50,493	1,035	49,458	2	0.004%	2	0.004%	0	0.00%	-0.004%	9.55	0.46	199.10	0.838	Not significant	0	1,035	2	49,456	Yes
Single-admission	C13.8	50,493	1,035	49,458	1	0.002%	1	0.002%	0	0.00%	-0.002%	15.92	0.65	391.07	0.885	Not significant	0	1,035	1	49,457	Yes
Single-admission	C13.9	50,493	1,035	49,458	2	0.004%	2	0.004%	0	0.00%	-0.004%	9.55	0.46	199.10	0.838	Not significant	0	1,035	2	49,456	Yes
Single-admission	C14.0	50,493	1,035	49,458	1	0.002%	1	0.002%	0	0.00%	-0.002%	15.92	0.65	391.07	0.885	Not significant	0	1,035	1	49,457	Yes
Single-admission	C15.5	50,493	1,035	49,458	1	0.002%	1	0.002%	0	0.00%	-0.002%	15.92	0.65	391.07	0.885	Not significant	0	1,035	1	49,457	Yes
Single-admission	C15.9	50,493	1,035	49,458	2	0.004%	2	0.004%	0	0.00%	-0.004%	9.55	0.46	199.10	0.838	Not significant	0	1,035	2	49,456	Yes
Single-admission	C16.0	50,493	1,035	49,458	4	0.008%	2	0.004%	2	0.19%	0.19%	47.88	6.74	340.22	<0.001	Significant, OR > 1	2	1,033	2	49,456	No
Single-admission	C16.1	50,493	1,035	49,458	1	0.002%	1	0.002%	0	0.00%	-0.002%	15.92	0.65	391.07	0.885	Not significant	0	1,035	1	49,457	Yes
Single-admission	C16.2	50,493	1,035	49,458	3	0.006%	3	0.006%	0	0.00%	-0.006%	6.82	0.35	132.18	0.802	Not significant	0	1,035	3	49,455	Yes
Single-admission	C16.3	50,493	1,035	49,458	3	0.006%	3	0.006%	0	0.00%	-0.006%	6.82	0.35	132.18	0.802	Not significant	0	1,035	3	49,455	Yes
Single-admission	C16.5	50,493	1,035	49,458	1	0.002%	1	0.002%	0	0.00%	-0.002%	15.92	0.65	391.07	0.885	Not significant	0	1,035	1	49,457	Yes
Single-admission	C16.8	50,493	1,035	49,458	4	0.008%	4	0.008%	0	0.00%	-0.008%	5.31	0.29	98.63	0.772	Not significant	0	1,035	4	49,454	Yes
Single-admission	C16.9	50,493	1,035	49,458	15	0.03%	15	0.03%	0	0.00%	-0.03%	1.54	0.09	25.76	0.575	Not significant	0	1,035	15	49,443	Yes
Single-admission	C17.1	50,493	1,035	49,458	1	0.002%	1	0.002%	0	0.00%	-0.002%	15.92	0.65	391.07	0.885	Not significant	0	1,035	1	49,457	Yes
Single-admission	C17.9	50,493	1,035	49,458	1	0.002%	1	0.002%	0	0.00%	-0.002%	15.92	0.65	391.07	0.885	Not significant	0	1,035	1	49,457	Yes
Single-admission	C18.0	50,493	1,035	49,458	1	0.002%	1	0.002%	0	0.00%	-0.002%	15.92	0.65	391.07	0.885	Not significant	0	1,035	1	49,457	Yes
Single-admission	C18.2	50,493	1,035	49,458	8	0.02%	6	0.01%	2	0.19%	0.18%	15.96	3.22	79.16	<0.001	Significant, OR > 1	2	1,033	6	49,452	No
Single-admission	C18.3	50,493	1,035	49,458	2	0.004%	2	0.004%	0	0.00%	-0.004%	9.55	0.46	199.10	0.838	Not significant	0	1,035	2	49,456	Yes
Single-admission	C18.4	50,493	1,035	49,458	2	0.004%	2	0.004%	0	0.00%	-0.004%	9.55	0.46	199.10	0.838	Not significant	0	1,035	2	49,456	Yes
Single-admission	C18.5	50,493	1,035	49,458	2	0.004%	1	0.002%	1	0.10%	0.09%	47.83	2.99	765.26	<0.001	Significant, OR > 1	1	1,034	1	49,457	No
Single-admission	C18.6	50,493	1,035	49,458	5	0.010%	5	0.01%	0	0.00%	-0.01%	4.34	0.24	78.57	0.746	Not significant	0	1,035	5	49,453	Yes
Single-admission	C18.7	50,493	1,035	49,458	16	0.03%	16	0.03%	0	0.00%	-0.03%	1.45	0.09	24.13	0.563	Not significant	0	1,035	16	49,442	Yes
Single-admission	C18.8	50,493	1,035	49,458	6	0.01%	6	0.01%	0	0.00%	-0.01%	3.67	0.21	65.26	0.723	Not significant	0	1,035	6	49,452	Yes
Single-admission	C18.9	50,493	1,035	49,458	45	0.09%	44	0.09%	1	0.10%	0.008%	1.09	0.15	7.89	0.935	Not significant	1	1,034	44	49,414	No
Single-admission	C19	50,493	1,035	49,458	4	0.008%	4	0.008%	0	0.00%	-0.008%	5.31	0.29	98.63	0.772	Not significant	0	1,035	4	49,454	Yes
Single-admission	C20	50,493	1,035	49,458	22	0.04%	22	0.04%	0	0.00%	-0.04%	1.06	0.06	17.50	0.497	Not significant	0	1,035	22	49,436	Yes
Single-admission	C21.0	50,493	1,035	49,458	1	0.002%	1	0.002%	0	0.00%	-0.002%	15.92	0.65	391.07	0.885	Not significant	0	1,035	1	49,457	Yes
Single-admission	C21.1	50,493	1,035	49,458	1	0.002%	1	0.002%	0	0.00%	-0.002%	15.92	0.65	391.07	0.885	Not significant	0	1,035	1	49,457	Yes
Single-admission	C21.8	50,493	1,035	49,458	4	0.008%	4	0.008%	0	0.00%	-0.008%	5.31	0.29	98.63	0.772	Not significant	0	1,035	4	49,454	Yes
Single-admission	C22.0	50,493	1,035	49,458	25	0.05%	22	0.04%	3	0.29%	0.25%	6.53	1.95	21.86	<0.001	Significant, OR > 1	3	1,032	22	49,436	No
Single-admission	C22.1	50,493	1,035	49,458	3	0.006%	3	0.006%	0	0.00%	-0.006%	6.82	0.35	132.18	0.802	Not significant	0	1,035	3	49,455	Yes
Single-admission	C22.4	50,493	1,035	49,458	1	0.002%	1	0.002%	0	0.00%	-0.002%	15.92	0.65	391.07	0.885	Not significant	0	1,035	1	49,457	Yes
Single-admission	C22.7	50,493	1,035	49,458	1	0.002%	1	0.002%	0	0.00%	-0.002%	15.92	0.65	391.07	0.885	Not significant	0	1,035	1	49,457	Yes
Single-admission	C22.9	50,493	1,035	49,458	12	0.02%	11	0.02%	1	0.10%	0.07%	4.35	0.56	33.71	0.124	Not significant	1	1,034	11	49,447	No
Single-admission	C24.9	50,493	1,035	49,458	1	0.002%	1	0.002%	0	0.00%	-0.002%	15.92	0.65	391.07	0.885	Not significant	0	1,035	1	49,457	Yes
Single-admission	C25.0	50,493	1,035	49,458	6	0.01%	6	0.01%	0	0.00%	-0.01%	3.67	0.21	65.26	0.723	Not significant	0	1,035	6	49,452	Yes
Single-admission	C25.1	50,493	1,035	49,458	1	0.002%	1	0.002%	0	0.00%	-0.002%	15.92	0.65	391.07	0.885	Not significant	0	1,035	1	49,457	Yes
Single-admission	C25.3	50,493	1,035	49,458	1	0.002%	1	0.002%	0	0.00%	-0.002%	15.92	0.65	391.07	0.885	Not significant	0	1,035	1	49,457	Yes
Single-admission	C25.7	50,493	1,035	49,458	1	0.002%	1	0.002%	0	0.00%	-0.002%	15.92	0.65	391.07	0.885	Not significant	0	1,035	1	49,457	Yes
Single-admission	C25.8	50,493	1,035	49,458	2	0.004%	1	0.002%	1	0.10%	0.09%	47.83	2.99	765.26	<0.001	Significant, OR > 1	1	1,034	1	49,457	No
Single-admission	C25.9	50,493	1,035	49,458	3	0.006%	3	0.006%	0	0.00%	-0.006%	6.82	0.35	132.18	0.802	Not significant	0	1,035	3	49,455	Yes
Single-admission	C26.9	50,493	1,035	49,458	1	0.002%	1	0.002%	0	0.00%	-0.002%	15.92	0.65	391.07	0.885	Not significant	0	1,035	1	49,457	Yes
Single-admission	C30.0	50,493	1,035	49,458	2	0.004%	2	0.004%	0	0.00%	-0.004%	9.55	0.46	199.10	0.838	Not significant	0	1,035	2	49,456	Yes
Single-admission	C31.0	50,493	1,035	49,458	1	0.002%	1	0.002%	0	0.00%	-0.002%	15.92	0.65	391.07	0.885	Not significant	0	1,035	1	49,457	Yes
Single-admission	C32.3	50,493	1,035	49,458	2	0.004%	2	0.004%	0	0.00%	-0.004%	9.55	0.46	199.10	0.838	Not significant	0	1,035	2	49,456	Yes
Single-admission	C32.8	50,493	1,035	49,458	1	0.002%	0	0.00%	1	0.10%	0.10%	143.43	5.84	3523.07	<0.001	Significant, OR > 1	1	1,034	0	49,458	Yes
Single-admission	C32.9	50,493	1,035	49,458	15	0.03%	15	0.03%	0	0.00%	-0.03%	1.54	0.09	25.76	0.575	Not significant	0	1,035	15	49,443	Yes
Single-admission	C34.0	50,493	1,035	49,458	4	0.008%	4	0.008%	0	0.00%	-0.008%	5.31	0.29	98.63	0.772	Not significant	0	1,035	4	49,454	Yes
Single-admission	C34.1	50,493	1,035	49,458	7	0.01%	7	0.01%	0	0.00%	-0.01%	3.18	0.18	55.78	0.702	Not significant	0	1,035	7	49,451	Yes
Single-admission	C34.2	50,493	1,035	49,458	3	0.006%	3	0.006%	0	0.00%	-0.006%	6.82	0.35	132.18	0.802	Not significant	0	1,035	3	49,455	Yes
Single-admission	C34.3	50,493	1,035	49,458	2	0.004%	2	0.004%	0	0.00%	-0.004%	9.55	0.46	199.10	0.838	Not significant	0	1,035	2	49,456	Yes
Single-admission	C34.8	50,493	1,035	49,458	12	0.02%	10	0.02%	2	0.19%	0.17%	9.57	2.10	43.75	<0.001	Significant, OR > 1	2	1,033	10	49,448	No
Single-admission	C34.9	50,493	1,035	49,458	45	0.09%	39	0.08%	6	0.58%	0.50%	7.39	3.12	17.49	<0.001	Significant, OR > 1	6	1,029	39	49,419	No
Single-admission	C37	50,493	1,035	49,458	1	0.002%	1	0.002%	0	0.00%	-0.002%	15.92	0.65	391.07	0.885	Not significant	0	1,035	1	49,457	Yes
Single-admission	C38.3	50,493	1,035	49,458	1	0.002%	1	0.002%	0	0.00%	-0.002%	15.92	0.65	391.07	0.885	Not significant	0	1,035	1	49,457	Yes
Single-admission	C39.0	50,493	1,035	49,458	1	0.002%	1	0.002%	0	0.00%	-0.002%	15.92	0.65	391.07	0.885	Not significant	0	1,035	1	49,457	Yes
Single-admission	C39.8	50,493	1,035	49,458	1	0.002%	1	0.002%	0	0.00%	-0.002%	15.92	0.65	391.07	0.885	Not significant	0	1,035	1	49,457	Yes
Single-admission	C39.9	50,493	1,035	49,458	1	0.002%	1	0.002%	0	0.00%	-0.002%	15.92	0.65	391.07	0.885	Not significant	0	1,035	1	49,457	Yes
Single-admission	C40.0	50,493	1,035	49,458	1	0.002%	1	0.002%	0	0.00%	-0.002%	15.92	0.65	391.07	0.885	Not significant	0	1,035	1	49,457	Yes
Single-admission	C40.2	50,493	1,035	49,458	2	0.004%	1	0.002%	1	0.10%	0.09%	47.83	2.99	765.26	<0.001	Significant, OR > 1	1	1,034	1	49,457	No
Single-admission	C40.8	50,493	1,035	49,458	1	0.002%	1	0.002%	0	0.00%	-0.002%	15.92	0.65	391.07	0.885	Not significant	0	1,035	1	49,457	Yes
Single-admission	C41.2	50,493	1,035	49,458	4	0.008%	2	0.004%	2	0.19%	0.19%	47.88	6.74	340.22	<0.001	Significant, OR > 1	2	1,033	2	49,456	No
Single-admission	C41.3	50,493	1,035	49,458	1	0.002%	1	0.002%	0	0.00%	-0.002%	15.92	0.65	391.07	0.885	Not significant	0	1,035	1	49,457	Yes
Single-admission	C41.4	50,493	1,035	49,458	2	0.004%	2	0.004%	0	0.00%	-0.004%	9.55	0.46	199.10	0.838	Not significant	0	1,035	2	49,456	Yes
Single-admission	C43.0	50,493	1,035	49,458	1	0.002%	1	0.002%	0	0.00%	-0.002%	15.92	0.65	391.07	0.885	Not significant	0	1,035	1	49,457	Yes
Single-admission	C43.1	50,493	1,035	49,458	1	0.002%	1	0.002%	0	0.00%	-0.002%	15.92	0.65	391.07	0.885	Not significant	0	1,035	1	49,457	Yes
Single-admission	C43.3	50,493	1,035	49,458	4	0.008%	3	0.006%	1	0.10%	0.09%	15.94	1.66	153.40	0.001	Significant, OR > 1	1	1,034	3	49,455	No
Single-admission	C43.4	50,493	1,035	49,458	1	0.002%	1	0.002%	0	0.00%	-0.002%	15.92	0.65	391.07	0.885	Not significant	0	1,035	1	49,457	Yes
Single-admission	C43.5	50,493	1,035	49,458	16	0.03%	15	0.03%	1	0.10%	0.07%	3.19	0.42	24.16	0.236	Not significant	1	1,034	15	49,443	No
Single-admission	C43.6	50,493	1,035	49,458	5	0.010%	5	0.01%	0	0.00%	-0.01%	4.34	0.24	78.57	0.746	Not significant	0	1,035	5	49,453	Yes
Single-admission	C43.7	50,493	1,035	49,458	13	0.03%	13	0.03%	0	0.00%	-0.03%	1.77	0.11	29.77	0.602	Not significant	0	1,035	13	49,445	Yes
Single-admission	C43.9	50,493	1,035	49,458	7	0.01%	7	0.01%	0	0.00%	-0.01%	3.18	0.18	55.78	0.702	Not significant	0	1,035	7	49,451	Yes
Single-admission	C44.0	50,493	1,035	49,458	10	0.02%	10	0.02%	0	0.00%	-0.02%	2.27	0.13	38.83	0.647	Not significant	0	1,035	10	49,448	Yes
Single-admission	C44.1	50,493	1,035	49,458	6	0.01%	6	0.01%	0	0.00%	-0.01%	3.67	0.21	65.26	0.723	Not significant	0	1,035	6	49,452	Yes
Single-admission	C44.2	50,493	1,035	49,458	13	0.03%	13	0.03%	0	0.00%	-0.03%	1.77	0.11	29.77	0.602	Not significant	0	1,035	13	49,445	Yes
Single-admission	C44.3	50,493	1,035	49,458	205	0.41%	205	0.41%	0	0.00%	-0.41%	0.12	0.01	1.86	0.038	Not significant	0	1,035	205	49,253	Yes
Single-admission	C44.4	50,493	1,035	49,458	26	0.05%	26	0.05%	0	0.00%	-0.05%	0.90	0.05	14.79	0.461	Not significant	0	1,035	26	49,432	Yes
Single-admission	C44.5	50,493	1,035	49,458	68	0.13%	68	0.14%	0	0.00%	-0.14%	0.35	0.02	5.63	0.233	Not significant	0	1,035	68	49,390	Yes
Single-admission	C44.6	50,493	1,035	49,458	19	0.04%	19	0.04%	0	0.00%	-0.04%	1.22	0.07	20.29	0.528	Not significant	0	1,035	19	49,439	Yes
Single-admission	C44.7	50,493	1,035	49,458	25	0.05%	25	0.05%	0	0.00%	-0.05%	0.94	0.06	15.39	0.469	Not significant	0	1,035	25	49,433	Yes
Single-admission	C44.8	50,493	1,035	49,458	3	0.006%	3	0.006%	0	0.00%	-0.006%	6.82	0.35	132.18	0.802	Not significant	0	1,035	3	49,455	Yes
Single-admission	C44.9	50,493	1,035	49,458	21	0.04%	21	0.04%	0	0.00%	-0.04%	1.11	0.07	18.34	0.507	Not significant	0	1,035	21	49,437	Yes
Single-admission	C46.0	50,493	1,035	49,458	36	0.07%	36	0.07%	0	0.00%	-0.07%	0.65	0.04	10.66	0.385	Not significant	0	1,035	36	49,422	Yes
Single-admission	C46.7	50,493	1,035	49,458	2	0.004%	2	0.004%	0	0.00%	-0.004%	9.55	0.46	199.10	0.838	Not significant	0	1,035	2	49,456	Yes
Single-admission	C46.9	50,493	1,035	49,458	5	0.010%	4	0.008%	1	0.10%	0.09%	11.96	1.34	107.07	0.005	Significant, OR > 1	1	1,034	4	49,454	No
Single-admission	C47.8	50,493	1,035	49,458	1	0.002%	0	0.00%	1	0.10%	0.10%	143.43	5.84	3523.07	<0.001	Significant, OR > 1	1	1,034	0	49,458	Yes
Single-admission	C48.2	50,493	1,035	49,458	1	0.002%	1	0.002%	0	0.00%	-0.002%	15.92	0.65	391.07	0.885	Not significant	0	1,035	1	49,457	Yes
Single-admission	C49.2	50,493	1,035	49,458	3	0.006%	3	0.006%	0	0.00%	-0.006%	6.82	0.35	132.18	0.802	Not significant	0	1,035	3	49,455	Yes
Single-admission	C49.3	50,493	1,035	49,458	1	0.002%	1	0.002%	0	0.00%	-0.002%	15.92	0.65	391.07	0.885	Not significant	0	1,035	1	49,457	Yes
Single-admission	C50.0	50,493	1,035	49,458	15	0.03%	15	0.03%	0	0.00%	-0.03%	1.54	0.09	25.76	0.575	Not significant	0	1,035	15	49,443	Yes
Single-admission	C50.1	50,493	1,035	49,458	5	0.010%	5	0.01%	0	0.00%	-0.01%	4.34	0.24	78.57	0.746	Not significant	0	1,035	5	49,453	Yes
Single-admission	C50.3	50,493	1,035	49,458	1	0.002%	1	0.002%	0	0.00%	-0.002%	15.92	0.65	391.07	0.885	Not significant	0	1,035	1	49,457	Yes
Single-admission	C50.4	50,493	1,035	49,458	7	0.01%	7	0.01%	0	0.00%	-0.01%	3.18	0.18	55.78	0.702	Not significant	0	1,035	7	49,451	Yes
Single-admission	C50.5	50,493	1,035	49,458	2	0.004%	2	0.004%	0	0.00%	-0.004%	9.55	0.46	199.10	0.838	Not significant	0	1,035	2	49,456	Yes
Single-admission	C50.8	50,493	1,035	49,458	11	0.02%	10	0.02%	1	0.10%	0.08%	4.78	0.61	37.39	0.099	Not significant	1	1,034	10	49,448	No
Single-admission	C50.9	50,493	1,035	49,458	89	0.18%	85	0.17%	4	0.39%	0.21%	2.25	0.83	6.15	0.103	Not significant	4	1,031	85	49,373	No
Single-admission	C51.8	50,493	1,035	49,458	1	0.002%	1	0.002%	0	0.00%	-0.002%	15.92	0.65	391.07	0.885	Not significant	0	1,035	1	49,457	Yes
Single-admission	C51.9	50,493	1,035	49,458	3	0.006%	3	0.006%	0	0.00%	-0.006%	6.82	0.35	132.18	0.802	Not significant	0	1,035	3	49,455	Yes
Single-admission	C53.0	50,493	1,035	49,458	2	0.004%	2	0.004%	0	0.00%	-0.004%	9.55	0.46	199.10	0.838	Not significant	0	1,035	2	49,456	Yes
Single-admission	C53.8	50,493	1,035	49,458	8	0.02%	7	0.01%	1	0.10%	0.08%	6.83	0.84	55.58	0.037	Not significant	1	1,034	7	49,451	No
Single-admission	C53.9	50,493	1,035	49,458	36	0.07%	35	0.07%	1	0.10%	0.03%	1.37	0.19	9.98	0.758	Not significant	1	1,034	35	49,423	No
Single-admission	C54.0	50,493	1,035	49,458	2	0.004%	2	0.004%	0	0.00%	-0.004%	9.55	0.46	199.10	0.838	Not significant	0	1,035	2	49,456	Yes
Single-admission	C54.1	50,493	1,035	49,458	4	0.008%	4	0.008%	0	0.00%	-0.008%	5.31	0.29	98.63	0.772	Not significant	0	1,035	4	49,454	Yes
Single-admission	C54.8	50,493	1,035	49,458	2	0.004%	1	0.002%	1	0.10%	0.09%	47.83	2.99	765.26	<0.001	Significant, OR > 1	1	1,034	1	49,457	No
Single-admission	C54.9	50,493	1,035	49,458	3	0.006%	2	0.004%	1	0.10%	0.09%	23.91	2.17	263.96	<0.001	Significant, OR > 1	1	1,034	2	49,456	No
Single-admission	C55	50,493	1,035	49,458	5	0.010%	5	0.01%	0	0.00%	-0.01%	4.34	0.24	78.57	0.746	Not significant	0	1,035	5	49,453	Yes
Single-admission	C56	50,493	1,035	49,458	16	0.03%	14	0.03%	2	0.19%	0.16%	6.84	1.55	30.13	0.003	Significant, OR > 1	2	1,033	14	49,444	No
Single-admission	C57.7	50,493	1,035	49,458	1	0.002%	1	0.002%	0	0.00%	-0.002%	15.92	0.65	391.07	0.885	Not significant	0	1,035	1	49,457	Yes
Single-admission	C60.0	50,493	1,035	49,458	1	0.002%	1	0.002%	0	0.00%	-0.002%	15.92	0.65	391.07	0.885	Not significant	0	1,035	1	49,457	Yes
Single-admission	C60.2	50,493	1,035	49,458	1	0.002%	1	0.002%	0	0.00%	-0.002%	15.92	0.65	391.07	0.885	Not significant	0	1,035	1	49,457	Yes
Single-admission	C60.9	50,493	1,035	49,458	2	0.004%	2	0.004%	0	0.00%	-0.004%	9.55	0.46	199.10	0.838	Not significant	0	1,035	2	49,456	Yes
Single-admission	C61	50,493	1,035	49,458	73	0.14%	68	0.14%	5	0.48%	0.35%	3.53	1.42	8.76	0.004	Significant, OR > 1	5	1,030	68	49,390	No
Single-admission	C62.0	50,493	1,035	49,458	1	0.002%	1	0.002%	0	0.00%	-0.002%	15.92	0.65	391.07	0.885	Not significant	0	1,035	1	49,457	Yes
Single-admission	C62.9	50,493	1,035	49,458	1	0.002%	1	0.002%	0	0.00%	-0.002%	15.92	0.65	391.07	0.885	Not significant	0	1,035	1	49,457	Yes
Single-admission	C64	50,493	1,035	49,458	22	0.04%	20	0.04%	2	0.19%	0.15%	4.79	1.12	20.50	0.020	Significant, OR > 1	2	1,033	20	49,438	No
Single-admission	C65	50,493	1,035	49,458	2	0.004%	2	0.004%	0	0.00%	-0.004%	9.55	0.46	199.10	0.838	Not significant	0	1,035	2	49,456	Yes
Single-admission	C66	50,493	1,035	49,458	1	0.002%	1	0.002%	0	0.00%	-0.002%	15.92	0.65	391.07	0.885	Not significant	0	1,035	1	49,457	Yes
Single-admission	C67.0	50,493	1,035	49,458	3	0.006%	3	0.006%	0	0.00%	-0.006%	6.82	0.35	132.18	0.802	Not significant	0	1,035	3	49,455	Yes
Single-admission	C67.1	50,493	1,035	49,458	2	0.004%	2	0.004%	0	0.00%	-0.004%	9.55	0.46	199.10	0.838	Not significant	0	1,035	2	49,456	Yes
Single-admission	C67.2	50,493	1,035	49,458	3	0.006%	3	0.006%	0	0.00%	-0.006%	6.82	0.35	132.18	0.802	Not significant	0	1,035	3	49,455	Yes
Single-admission	C67.3	50,493	1,035	49,458	2	0.004%	2	0.004%	0	0.00%	-0.004%	9.55	0.46	199.10	0.838	Not significant	0	1,035	2	49,456	Yes
Single-admission	C67.5	50,493	1,035	49,458	1	0.002%	1	0.002%	0	0.00%	-0.002%	15.92	0.65	391.07	0.885	Not significant	0	1,035	1	49,457	Yes
Single-admission	C67.8	50,493	1,035	49,458	4	0.008%	3	0.006%	1	0.10%	0.09%	15.94	1.66	153.40	0.001	Significant, OR > 1	1	1,034	3	49,455	No
Single-admission	C67.9	50,493	1,035	49,458	35	0.07%	32	0.06%	3	0.29%	0.23%	4.49	1.37	14.69	0.006	Significant, OR > 1	3	1,032	32	49,426	No
Single-admission	C68.0	50,493	1,035	49,458	1	0.002%	1	0.002%	0	0.00%	-0.002%	15.92	0.65	391.07	0.885	Not significant	0	1,035	1	49,457	Yes
Single-admission	C68.1	50,493	1,035	49,458	1	0.002%	1	0.002%	0	0.00%	-0.002%	15.92	0.65	391.07	0.885	Not significant	0	1,035	1	49,457	Yes
Single-admission	C68.8	50,493	1,035	49,458	1	0.002%	1	0.002%	0	0.00%	-0.002%	15.92	0.65	391.07	0.885	Not significant	0	1,035	1	49,457	Yes
Single-admission	C68.9	50,493	1,035	49,458	2	0.004%	2	0.004%	0	0.00%	-0.004%	9.55	0.46	199.10	0.838	Not significant	0	1,035	2	49,456	Yes
Single-admission	C69.0	50,493	1,035	49,458	2	0.004%	2	0.004%	0	0.00%	-0.004%	9.55	0.46	199.10	0.838	Not significant	0	1,035	2	49,456	Yes
Single-admission	C69.6	50,493	1,035	49,458	1	0.002%	1	0.002%	0	0.00%	-0.002%	15.92	0.65	391.07	0.885	Not significant	0	1,035	1	49,457	Yes
Single-admission	C69.9	50,493	1,035	49,458	2	0.004%	2	0.004%	0	0.00%	-0.004%	9.55	0.46	199.10	0.838	Not significant	0	1,035	2	49,456	Yes
Single-admission	C70.0	50,493	1,035	49,458	2	0.004%	1	0.002%	1	0.10%	0.09%	47.83	2.99	765.26	<0.001	Significant, OR > 1	1	1,034	1	49,457	No
Single-admission	C70.9	50,493	1,035	49,458	2	0.004%	2	0.004%	0	0.00%	-0.004%	9.55	0.46	199.10	0.838	Not significant	0	1,035	2	49,456	Yes
Single-admission	C71.0	50,493	1,035	49,458	1	0.002%	0	0.00%	1	0.10%	0.10%	143.43	5.84	3523.07	<0.001	Significant, OR > 1	1	1,034	0	49,458	Yes
Single-admission	C71.1	50,493	1,035	49,458	2	0.004%	0	0.00%	2	0.19%	0.19%	239.28	11.48	4987.37	<0.001	Significant, OR > 1	2	1,033	0	49,458	Yes
Single-admission	C71.2	50,493	1,035	49,458	1	0.002%	1	0.002%	0	0.00%	-0.002%	15.92	0.65	391.07	0.885	Not significant	0	1,035	1	49,457	Yes
Single-admission	C71.3	50,493	1,035	49,458	1	0.002%	0	0.00%	1	0.10%	0.10%	143.43	5.84	3523.07	<0.001	Significant, OR > 1	1	1,034	0	49,458	Yes
Single-admission	C71.4	50,493	1,035	49,458	1	0.002%	0	0.00%	1	0.10%	0.10%	143.43	5.84	3523.07	<0.001	Significant, OR > 1	1	1,034	0	49,458	Yes
Single-admission	C71.7	50,493	1,035	49,458	1	0.002%	1	0.002%	0	0.00%	-0.002%	15.92	0.65	391.07	0.885	Not significant	0	1,035	1	49,457	Yes
Single-admission	C71.9	50,493	1,035	49,458	7	0.01%	6	0.01%	1	0.10%	0.08%	7.97	0.96	66.27	0.022	Not significant	1	1,034	6	49,452	No
Single-admission	C72.0	50,493	1,035	49,458	2	0.004%	1	0.002%	1	0.10%	0.09%	47.83	2.99	765.26	<0.001	Significant, OR > 1	1	1,034	1	49,457	No
Single-admission	C73	50,493	1,035	49,458	16	0.03%	16	0.03%	0	0.00%	-0.03%	1.45	0.09	24.13	0.563	Not significant	0	1,035	16	49,442	Yes
Single-admission	C74.0	50,493	1,035	49,458	2	0.004%	2	0.004%	0	0.00%	-0.004%	9.55	0.46	199.10	0.838	Not significant	0	1,035	2	49,456	Yes
Single-admission	C74.9	50,493	1,035	49,458	2	0.004%	2	0.004%	0	0.00%	-0.004%	9.55	0.46	199.10	0.838	Not significant	0	1,035	2	49,456	Yes
Single-admission	C76.0	50,493	1,035	49,458	13	0.03%	13	0.03%	0	0.00%	-0.03%	1.77	0.11	29.77	0.602	Not significant	0	1,035	13	49,445	Yes
Single-admission	C76.2	50,493	1,035	49,458	1	0.002%	0	0.00%	1	0.10%	0.10%	143.43	5.84	3523.07	<0.001	Significant, OR > 1	1	1,034	0	49,458	Yes
Single-admission	C76.5	50,493	1,035	49,458	1	0.002%	1	0.002%	0	0.00%	-0.002%	15.92	0.65	391.07	0.885	Not significant	0	1,035	1	49,457	Yes
Single-admission	C76.7	50,493	1,035	49,458	4	0.008%	3	0.006%	1	0.10%	0.09%	15.94	1.66	153.40	0.001	Significant, OR > 1	1	1,034	3	49,455	No
Single-admission	C76.8	50,493	1,035	49,458	1	0.002%	0	0.00%	1	0.10%	0.10%	143.43	5.84	3523.07	<0.001	Significant, OR > 1	1	1,034	0	49,458	Yes
Single-admission	C77.0	50,493	1,035	49,458	4	0.008%	4	0.008%	0	0.00%	-0.008%	5.31	0.29	98.63	0.772	Not significant	0	1,035	4	49,454	Yes
Single-admission	C77.1	50,493	1,035	49,458	2	0.004%	2	0.004%	0	0.00%	-0.004%	9.55	0.46	199.10	0.838	Not significant	0	1,035	2	49,456	Yes
Single-admission	C77.2	50,493	1,035	49,458	3	0.006%	3	0.006%	0	0.00%	-0.006%	6.82	0.35	132.18	0.802	Not significant	0	1,035	3	49,455	Yes
Single-admission	C77.3	50,493	1,035	49,458	4	0.008%	4	0.008%	0	0.00%	-0.008%	5.31	0.29	98.63	0.772	Not significant	0	1,035	4	49,454	Yes
Single-admission	C77.4	50,493	1,035	49,458	1	0.002%	1	0.002%	0	0.00%	-0.002%	15.92	0.65	391.07	0.885	Not significant	0	1,035	1	49,457	Yes
Single-admission	C77.5	50,493	1,035	49,458	1	0.002%	1	0.002%	0	0.00%	-0.002%	15.92	0.65	391.07	0.885	Not significant	0	1,035	1	49,457	Yes
Single-admission	C77.8	50,493	1,035	49,458	3	0.006%	3	0.006%	0	0.00%	-0.006%	6.82	0.35	132.18	0.802	Not significant	0	1,035	3	49,455	Yes
Single-admission	C78.0	50,493	1,035	49,458	23	0.05%	18	0.04%	5	0.48%	0.45%	13.33	4.94	35.98	<0.001	Significant, OR > 1	5	1,030	18	49,440	No
Single-admission	C78.1	50,493	1,035	49,458	1	0.002%	1	0.002%	0	0.00%	-0.002%	15.92	0.65	391.07	0.885	Not significant	0	1,035	1	49,457	Yes
Single-admission	C78.2	50,493	1,035	49,458	6	0.01%	5	0.01%	1	0.10%	0.09%	9.57	1.12	81.95	0.012	Significant, OR > 1	1	1,034	5	49,453	No
Single-admission	C78.3	50,493	1,035	49,458	1	0.002%	1	0.002%	0	0.00%	-0.002%	15.92	0.65	391.07	0.885	Not significant	0	1,035	1	49,457	Yes
Single-admission	C78.6	50,493	1,035	49,458	9	0.02%	7	0.01%	2	0.19%	0.18%	13.68	2.84	65.92	<0.001	Significant, OR > 1	2	1,033	7	49,451	No
Single-admission	C78.7	50,493	1,035	49,458	39	0.08%	36	0.07%	3	0.29%	0.22%	3.99	1.23	12.98	0.013	Significant, OR > 1	3	1,032	36	49,422	No
Single-admission	C78.8	50,493	1,035	49,458	3	0.006%	3	0.006%	0	0.00%	-0.006%	6.82	0.35	132.18	0.802	Not significant	0	1,035	3	49,455	Yes
Single-admission	C79.0	50,493	1,035	49,458	1	0.002%	1	0.002%	0	0.00%	-0.002%	15.92	0.65	391.07	0.885	Not significant	0	1,035	1	49,457	Yes
Single-admission	C79.2	50,493	1,035	49,458	3	0.006%	3	0.006%	0	0.00%	-0.006%	6.82	0.35	132.18	0.802	Not significant	0	1,035	3	49,455	Yes
Single-admission	C79.3	50,493	1,035	49,458	16	0.03%	11	0.02%	5	0.48%	0.46%	21.82	7.57	62.92	<0.001	Significant, OR > 1	5	1,030	11	49,447	No
Single-admission	C79.5	50,493	1,035	49,458	43	0.09%	36	0.07%	7	0.68%	0.60%	9.35	4.15	21.06	<0.001	Significant, OR > 1	7	1,028	36	49,422	No
Single-admission	C79.7	50,493	1,035	49,458	1	0.002%	1	0.002%	0	0.00%	-0.002%	15.92	0.65	391.07	0.885	Not significant	0	1,035	1	49,457	Yes
Single-admission	C79.81	50,493	1,035	49,458	1	0.002%	1	0.002%	0	0.00%	-0.002%	15.92	0.65	391.07	0.885	Not significant	0	1,035	1	49,457	Yes
Single-admission	C79.88	50,493	1,035	49,458	10	0.02%	9	0.02%	1	0.10%	0.08%	5.31	0.67	41.98	0.076	Not significant	1	1,034	9	49,449	No
Single-admission	C80	50,493	1,035	49,458	56	0.11%	48	0.10%	8	0.77%	0.68%	8.02	3.78	16.99	<0.001	Significant, OR > 1	8	1,027	48	49,410	No
Single-admission	C81.1	50,493	1,035	49,458	2	0.004%	1	0.002%	1	0.10%	0.09%	47.83	2.99	765.26	<0.001	Significant, OR > 1	1	1,034	1	49,457	No
Single-admission	C81.7	50,493	1,035	49,458	1	0.002%	1	0.002%	0	0.00%	-0.002%	15.92	0.65	391.07	0.885	Not significant	0	1,035	1	49,457	Yes
Single-admission	C81.9	50,493	1,035	49,458	3	0.006%	3	0.006%	0	0.00%	-0.006%	6.82	0.35	132.18	0.802	Not significant	0	1,035	3	49,455	Yes
Single-admission	C82.7	50,493	1,035	49,458	1	0.002%	1	0.002%	0	0.00%	-0.002%	15.92	0.65	391.07	0.885	Not significant	0	1,035	1	49,457	Yes
Single-admission	C82.9	50,493	1,035	49,458	2	0.004%	2	0.004%	0	0.00%	-0.004%	9.55	0.46	199.10	0.838	Not significant	0	1,035	2	49,456	Yes
Single-admission	C83.0	50,493	1,035	49,458	6	0.01%	6	0.01%	0	0.00%	-0.01%	3.67	0.21	65.26	0.723	Not significant	0	1,035	6	49,452	Yes
Single-admission	C83.1	50,493	1,035	49,458	2	0.004%	2	0.004%	0	0.00%	-0.004%	9.55	0.46	199.10	0.838	Not significant	0	1,035	2	49,456	Yes
Single-admission	C83.3	50,493	1,035	49,458	5	0.010%	4	0.008%	1	0.10%	0.09%	11.96	1.34	107.07	0.005	Significant, OR > 1	1	1,034	4	49,454	No
Single-admission	C83.8	50,493	1,035	49,458	3	0.006%	3	0.006%	0	0.00%	-0.006%	6.82	0.35	132.18	0.802	Not significant	0	1,035	3	49,455	Yes
Single-admission	C83.9	50,493	1,035	49,458	4	0.008%	3	0.006%	1	0.10%	0.09%	15.94	1.66	153.40	0.001	Significant, OR > 1	1	1,034	3	49,455	No
Single-admission	C84.0	50,493	1,035	49,458	34	0.07%	34	0.07%	0	0.00%	-0.07%	0.69	0.04	11.29	0.399	Not significant	0	1,035	34	49,424	Yes
Single-admission	C84.4	50,493	1,035	49,458	2	0.004%	2	0.004%	0	0.00%	-0.004%	9.55	0.46	199.10	0.838	Not significant	0	1,035	2	49,456	Yes
Single-admission	C84.5	50,493	1,035	49,458	7	0.01%	7	0.01%	0	0.00%	-0.01%	3.18	0.18	55.78	0.702	Not significant	0	1,035	7	49,451	Yes
Single-admission	C85.1	50,493	1,035	49,458	3	0.006%	3	0.006%	0	0.00%	-0.006%	6.82	0.35	132.18	0.802	Not significant	0	1,035	3	49,455	Yes
Single-admission	C85.7	50,493	1,035	49,458	5	0.010%	5	0.01%	0	0.00%	-0.01%	4.34	0.24	78.57	0.746	Not significant	0	1,035	5	49,453	Yes
Single-admission	C85.9	50,493	1,035	49,458	4	0.008%	4	0.008%	0	0.00%	-0.008%	5.31	0.29	98.63	0.772	Not significant	0	1,035	4	49,454	Yes
Single-admission	C88.00	50,493	1,035	49,458	1	0.002%	1	0.002%	0	0.00%	-0.002%	15.92	0.65	391.07	0.885	Not significant	0	1,035	1	49,457	Yes
Single-admission	C88.90	50,493	1,035	49,458	1	0.002%	1	0.002%	0	0.00%	-0.002%	15.92	0.65	391.07	0.885	Not significant	0	1,035	1	49,457	Yes
Single-admission	C90.00	50,493	1,035	49,458	12	0.02%	11	0.02%	1	0.10%	0.07%	4.35	0.56	33.71	0.124	Not significant	1	1,034	11	49,447	No
Single-admission	C90.01	50,493	1,035	49,458	3	0.006%	3	0.006%	0	0.00%	-0.006%	6.82	0.35	132.18	0.802	Not significant	0	1,035	3	49,455	Yes
Single-admission	C91.10	50,493	1,035	49,458	27	0.05%	25	0.05%	2	0.19%	0.14%	3.83	0.91	16.18	0.049	Not significant	2	1,033	25	49,433	No
Single-admission	C91.11	50,493	1,035	49,458	4	0.008%	4	0.008%	0	0.00%	-0.008%	5.31	0.29	98.63	0.772	Not significant	0	1,035	4	49,454	Yes
Single-admission	C91.40	50,493	1,035	49,458	1	0.002%	1	0.002%	0	0.00%	-0.002%	15.92	0.65	391.07	0.885	Not significant	0	1,035	1	49,457	Yes
Single-admission	C91.70	50,493	1,035	49,458	1	0.002%	1	0.002%	0	0.00%	-0.002%	15.92	0.65	391.07	0.885	Not significant	0	1,035	1	49,457	Yes
Single-admission	C91.71	50,493	1,035	49,458	2	0.004%	2	0.004%	0	0.00%	-0.004%	9.55	0.46	199.10	0.838	Not significant	0	1,035	2	49,456	Yes
Single-admission	C91.90	50,493	1,035	49,458	4	0.008%	4	0.008%	0	0.00%	-0.008%	5.31	0.29	98.63	0.772	Not significant	0	1,035	4	49,454	Yes
Single-admission	C92.00	50,493	1,035	49,458	1	0.002%	1	0.002%	0	0.00%	-0.002%	15.92	0.65	391.07	0.885	Not significant	0	1,035	1	49,457	Yes
Single-admission	C92.10	50,493	1,035	49,458	5	0.010%	5	0.01%	0	0.00%	-0.01%	4.34	0.24	78.57	0.746	Not significant	0	1,035	5	49,453	Yes
Single-admission	C92.11	50,493	1,035	49,458	2	0.004%	2	0.004%	0	0.00%	-0.004%	9.55	0.46	199.10	0.838	Not significant	0	1,035	2	49,456	Yes
Single-admission	C92.31	50,493	1,035	49,458	1	0.002%	1	0.002%	0	0.00%	-0.002%	15.92	0.65	391.07	0.885	Not significant	0	1,035	1	49,457	Yes
Single-admission	C92.90	50,493	1,035	49,458	1	0.002%	1	0.002%	0	0.00%	-0.002%	15.92	0.65	391.07	0.885	Not significant	0	1,035	1	49,457	Yes
Single-admission	C94.70	50,493	1,035	49,458	2	0.004%	2	0.004%	0	0.00%	-0.004%	9.55	0.46	199.10	0.838	Not significant	0	1,035	2	49,456	Yes
Single-admission	C95.10	50,493	1,035	49,458	1	0.002%	1	0.002%	0	0.00%	-0.002%	15.92	0.65	391.07	0.885	Not significant	0	1,035	1	49,457	Yes
Single-admission	C95.70	50,493	1,035	49,458	1	0.002%	1	0.002%	0	0.00%	-0.002%	15.92	0.65	391.07	0.885	Not significant	0	1,035	1	49,457	Yes
Single-admission	C95.90	50,493	1,035	49,458	6	0.01%	5	0.01%	1	0.10%	0.09%	9.57	1.12	81.95	0.012	Significant, OR > 1	1	1,034	5	49,453	No
Single-admission	C95.91	50,493	1,035	49,458	3	0.006%	3	0.006%	0	0.00%	-0.006%	6.82	0.35	132.18	0.802	Not significant	0	1,035	3	49,455	Yes
Single-admission	C96.1	50,493	1,035	49,458	1	0.002%	1	0.002%	0	0.00%	-0.002%	15.92	0.65	391.07	0.885	Not significant	0	1,035	1	49,457	Yes
Single-admission	C96.7	50,493	1,035	49,458	1	0.002%	1	0.002%	0	0.00%	-0.002%	15.92	0.65	391.07	0.885	Not significant	0	1,035	1	49,457	Yes
Recurrent/index episode	C00.1	18,856	243	18,613	5	0.03%	5	0.03%	0	0.00%	-0.03%	6.95	0.38	125.99	0.798	Not significant	0	243	5	18,608	Yes
Recurrent/index episode	C00.6	18,856	243	18,613	1	0.005%	1	0.005%	0	0.00%	-0.005%	25.48	1.04	627.05	0.909	Not significant	0	243	1	18,612	Yes
Recurrent/index episode	C02.9	18,856	243	18,613	2	0.01%	2	0.01%	0	0.00%	-0.01%	15.29	0.73	319.27	0.872	Not significant	0	243	2	18,611	Yes
Recurrent/index episode	C05.1	18,856	243	18,613	1	0.005%	1	0.005%	0	0.00%	-0.005%	25.48	1.04	627.05	0.909	Not significant	0	243	1	18,612	Yes
Recurrent/index episode	C10.3	18,856	243	18,613	1	0.005%	1	0.005%	0	0.00%	-0.005%	25.48	1.04	627.05	0.909	Not significant	0	243	1	18,612	Yes
Recurrent/index episode	C13.8	18,856	243	18,613	1	0.005%	1	0.005%	0	0.00%	-0.005%	25.48	1.04	627.05	0.909	Not significant	0	243	1	18,612	Yes
Recurrent/index episode	C15.3	18,856	243	18,613	1	0.005%	1	0.005%	0	0.00%	-0.005%	25.48	1.04	627.05	0.909	Not significant	0	243	1	18,612	Yes
Recurrent/index episode	C15.8	18,856	243	18,613	1	0.005%	1	0.005%	0	0.00%	-0.005%	25.48	1.04	627.05	0.909	Not significant	0	243	1	18,612	Yes
Recurrent/index episode	C15.9	18,856	243	18,613	1	0.005%	1	0.005%	0	0.00%	-0.005%	25.48	1.04	627.05	0.909	Not significant	0	243	1	18,612	Yes
Recurrent/index episode	C16.9	18,856	243	18,613	2	0.01%	2	0.01%	0	0.00%	-0.01%	15.29	0.73	319.27	0.872	Not significant	0	243	2	18,611	Yes
Recurrent/index episode	C17.9	18,856	243	18,613	1	0.005%	1	0.005%	0	0.00%	-0.005%	25.48	1.04	627.05	0.909	Not significant	0	243	1	18,612	Yes
Recurrent/index episode	C18.2	18,856	243	18,613	2	0.01%	2	0.01%	0	0.00%	-0.01%	15.29	0.73	319.27	0.872	Not significant	0	243	2	18,611	Yes
Recurrent/index episode	C18.3	18,856	243	18,613	1	0.005%	1	0.005%	0	0.00%	-0.005%	25.48	1.04	627.05	0.909	Not significant	0	243	1	18,612	Yes
Recurrent/index episode	C18.4	18,856	243	18,613	1	0.005%	1	0.005%	0	0.00%	-0.005%	25.48	1.04	627.05	0.909	Not significant	0	243	1	18,612	Yes
Recurrent/index episode	C18.6	18,856	243	18,613	4	0.02%	4	0.02%	0	0.00%	-0.02%	8.49	0.46	158.16	0.819	Not significant	0	243	4	18,609	Yes
Recurrent/index episode	C18.7	18,856	243	18,613	7	0.04%	7	0.04%	0	0.00%	-0.04%	5.09	0.29	89.45	0.762	Not significant	0	243	7	18,606	Yes
Recurrent/index episode	C18.8	18,856	243	18,613	2	0.01%	2	0.01%	0	0.00%	-0.01%	15.29	0.73	319.27	0.872	Not significant	0	243	2	18,611	Yes
Recurrent/index episode	C18.9	18,856	243	18,613	10	0.05%	10	0.05%	0	0.00%	-0.05%	3.64	0.21	62.26	0.718	Not significant	0	243	10	18,603	Yes
Recurrent/index episode	C20	18,856	243	18,613	8	0.04%	8	0.04%	0	0.00%	-0.04%	4.49	0.26	78.09	0.747	Not significant	0	243	8	18,605	Yes
Recurrent/index episode	C21.1	18,856	243	18,613	1	0.005%	1	0.005%	0	0.00%	-0.005%	25.48	1.04	627.05	0.909	Not significant	0	243	1	18,612	Yes
Recurrent/index episode	C21.8	18,856	243	18,613	1	0.005%	0	0.00%	1	0.41%	0.41%	230.27	9.36	5667.06	<0.001	Significant, OR > 1	1	242	0	18,613	Yes
Recurrent/index episode	C22.0	18,856	243	18,613	8	0.04%	8	0.04%	0	0.00%	-0.04%	4.49	0.26	78.09	0.747	Not significant	0	243	8	18,605	Yes
Recurrent/index episode	C23	18,856	243	18,613	1	0.005%	1	0.005%	0	0.00%	-0.005%	25.48	1.04	627.05	0.909	Not significant	0	243	1	18,612	Yes
Recurrent/index episode	C24.1	18,856	243	18,613	2	0.01%	2	0.01%	0	0.00%	-0.01%	15.29	0.73	319.27	0.872	Not significant	0	243	2	18,611	Yes
Recurrent/index episode	C25.0	18,856	243	18,613	1	0.005%	1	0.005%	0	0.00%	-0.005%	25.48	1.04	627.05	0.909	Not significant	0	243	1	18,612	Yes
Recurrent/index episode	C25.9	18,856	243	18,613	1	0.005%	1	0.005%	0	0.00%	-0.005%	25.48	1.04	627.05	0.909	Not significant	0	243	1	18,612	Yes
Recurrent/index episode	C31.0	18,856	243	18,613	1	0.005%	1	0.005%	0	0.00%	-0.005%	25.48	1.04	627.05	0.909	Not significant	0	243	1	18,612	Yes
Recurrent/index episode	C32.9	18,856	243	18,613	4	0.02%	4	0.02%	0	0.00%	-0.02%	8.49	0.46	158.16	0.819	Not significant	0	243	4	18,609	Yes
Recurrent/index episode	C34.0	18,856	243	18,613	1	0.005%	1	0.005%	0	0.00%	-0.005%	25.48	1.04	627.05	0.909	Not significant	0	243	1	18,612	Yes
Recurrent/index episode	C34.1	18,856	243	18,613	3	0.02%	3	0.02%	0	0.00%	-0.02%	10.92	0.56	211.96	0.843	Not significant	0	243	3	18,610	Yes
Recurrent/index episode	C34.2	18,856	243	18,613	1	0.005%	1	0.005%	0	0.00%	-0.005%	25.48	1.04	627.05	0.909	Not significant	0	243	1	18,612	Yes
Recurrent/index episode	C34.3	18,856	243	18,613	2	0.01%	2	0.01%	0	0.00%	-0.01%	15.29	0.73	319.27	0.872	Not significant	0	243	2	18,611	Yes
Recurrent/index episode	C34.8	18,856	243	18,613	1	0.005%	1	0.005%	0	0.00%	-0.005%	25.48	1.04	627.05	0.909	Not significant	0	243	1	18,612	Yes
Recurrent/index episode	C34.9	18,856	243	18,613	7	0.04%	6	0.03%	1	0.41%	0.38%	12.81	1.54	106.85	0.002	Significant, OR > 1	1	242	6	18,607	No
Recurrent/index episode	C41.2	18,856	243	18,613	1	0.005%	1	0.005%	0	0.00%	-0.005%	25.48	1.04	627.05	0.909	Not significant	0	243	1	18,612	Yes
Recurrent/index episode	C41.9	18,856	243	18,613	1	0.005%	1	0.005%	0	0.00%	-0.005%	25.48	1.04	627.05	0.909	Not significant	0	243	1	18,612	Yes
Recurrent/index episode	C43.1	18,856	243	18,613	1	0.005%	1	0.005%	0	0.00%	-0.005%	25.48	1.04	627.05	0.909	Not significant	0	243	1	18,612	Yes
Recurrent/index episode	C43.3	18,856	243	18,613	1	0.005%	1	0.005%	0	0.00%	-0.005%	25.48	1.04	627.05	0.909	Not significant	0	243	1	18,612	Yes
Recurrent/index episode	C43.4	18,856	243	18,613	1	0.005%	1	0.005%	0	0.00%	-0.005%	25.48	1.04	627.05	0.909	Not significant	0	243	1	18,612	Yes
Recurrent/index episode	C43.5	18,856	243	18,613	6	0.03%	6	0.03%	0	0.00%	-0.03%	5.88	0.33	104.64	0.780	Not significant	0	243	6	18,607	Yes
Recurrent/index episode	C43.6	18,856	243	18,613	2	0.01%	2	0.01%	0	0.00%	-0.01%	15.29	0.73	319.27	0.872	Not significant	0	243	2	18,611	Yes
Recurrent/index episode	C43.7	18,856	243	18,613	3	0.02%	3	0.02%	0	0.00%	-0.02%	10.92	0.56	211.96	0.843	Not significant	0	243	3	18,610	Yes
Recurrent/index episode	C43.9	18,856	243	18,613	1	0.005%	0	0.00%	1	0.41%	0.41%	230.27	9.36	5667.06	<0.001	Significant, OR > 1	1	242	0	18,613	Yes
Recurrent/index episode	C44.0	18,856	243	18,613	3	0.02%	3	0.02%	0	0.00%	-0.02%	10.92	0.56	211.96	0.843	Not significant	0	243	3	18,610	Yes
Recurrent/index episode	C44.1	18,856	243	18,613	1	0.005%	1	0.005%	0	0.00%	-0.005%	25.48	1.04	627.05	0.909	Not significant	0	243	1	18,612	Yes
Recurrent/index episode	C44.3	18,856	243	18,613	63	0.33%	63	0.34%	0	0.00%	-0.34%	0.60	0.04	9.72	0.364	Not significant	0	243	63	18,550	Yes
Recurrent/index episode	C44.4	18,856	243	18,613	10	0.05%	10	0.05%	0	0.00%	-0.05%	3.64	0.21	62.26	0.718	Not significant	0	243	10	18,603	Yes
Recurrent/index episode	C44.5	18,856	243	18,613	13	0.07%	13	0.07%	0	0.00%	-0.07%	2.83	0.17	47.73	0.680	Not significant	0	243	13	18,600	Yes
Recurrent/index episode	C44.6	18,856	243	18,613	6	0.03%	6	0.03%	0	0.00%	-0.03%	5.88	0.33	104.64	0.780	Not significant	0	243	6	18,607	Yes
Recurrent/index episode	C44.7	18,856	243	18,613	9	0.05%	9	0.05%	0	0.00%	-0.05%	4.02	0.23	69.29	0.732	Not significant	0	243	9	18,604	Yes
Recurrent/index episode	C44.8	18,856	243	18,613	5	0.03%	5	0.03%	0	0.00%	-0.03%	6.95	0.38	125.99	0.798	Not significant	0	243	5	18,608	Yes
Recurrent/index episode	C44.9	18,856	243	18,613	5	0.03%	5	0.03%	0	0.00%	-0.03%	6.95	0.38	125.99	0.798	Not significant	0	243	5	18,608	Yes
Recurrent/index episode	C46.0	18,856	243	18,613	20	0.11%	20	0.11%	0	0.00%	-0.11%	1.86	0.11	30.88	0.609	Not significant	0	243	20	18,593	Yes
Recurrent/index episode	C46.9	18,856	243	18,613	1	0.005%	1	0.005%	0	0.00%	-0.005%	25.48	1.04	627.05	0.909	Not significant	0	243	1	18,612	Yes
Recurrent/index episode	C47.8	18,856	243	18,613	1	0.005%	1	0.005%	0	0.00%	-0.005%	25.48	1.04	627.05	0.909	Not significant	0	243	1	18,612	Yes
Recurrent/index episode	C49.0	18,856	243	18,613	1	0.005%	1	0.005%	0	0.00%	-0.005%	25.48	1.04	627.05	0.909	Not significant	0	243	1	18,612	Yes
Recurrent/index episode	C49.1	18,856	243	18,613	2	0.01%	2	0.01%	0	0.00%	-0.01%	15.29	0.73	319.27	0.872	Not significant	0	243	2	18,611	Yes
Recurrent/index episode	C49.2	18,856	243	18,613	2	0.01%	2	0.01%	0	0.00%	-0.01%	15.29	0.73	319.27	0.872	Not significant	0	243	2	18,611	Yes
Recurrent/index episode	C49.4	18,856	243	18,613	1	0.005%	1	0.005%	0	0.00%	-0.005%	25.48	1.04	627.05	0.909	Not significant	0	243	1	18,612	Yes
Recurrent/index episode	C50.0	18,856	243	18,613	3	0.02%	3	0.02%	0	0.00%	-0.02%	10.92	0.56	211.96	0.843	Not significant	0	243	3	18,610	Yes
Recurrent/index episode	C50.1	18,856	243	18,613	1	0.005%	1	0.005%	0	0.00%	-0.005%	25.48	1.04	627.05	0.909	Not significant	0	243	1	18,612	Yes
Recurrent/index episode	C50.2	18,856	243	18,613	1	0.005%	1	0.005%	0	0.00%	-0.005%	25.48	1.04	627.05	0.909	Not significant	0	243	1	18,612	Yes
Recurrent/index episode	C50.3	18,856	243	18,613	1	0.005%	1	0.005%	0	0.00%	-0.005%	25.48	1.04	627.05	0.909	Not significant	0	243	1	18,612	Yes
Recurrent/index episode	C50.4	18,856	243	18,613	2	0.01%	2	0.01%	0	0.00%	-0.01%	15.29	0.73	319.27	0.872	Not significant	0	243	2	18,611	Yes
Recurrent/index episode	C50.8	18,856	243	18,613	1	0.005%	1	0.005%	0	0.00%	-0.005%	25.48	1.04	627.05	0.909	Not significant	0	243	1	18,612	Yes
Recurrent/index episode	C50.9	18,856	243	18,613	26	0.14%	26	0.14%	0	0.00%	-0.14%	1.44	0.09	23.70	0.560	Not significant	0	243	26	18,587	Yes
Recurrent/index episode	C53.8	18,856	243	18,613	2	0.01%	2	0.01%	0	0.00%	-0.01%	15.29	0.73	319.27	0.872	Not significant	0	243	2	18,611	Yes
Recurrent/index episode	C53.9	18,856	243	18,613	8	0.04%	8	0.04%	0	0.00%	-0.04%	4.49	0.26	78.09	0.747	Not significant	0	243	8	18,605	Yes
Recurrent/index episode	C54.1	18,856	243	18,613	3	0.02%	3	0.02%	0	0.00%	-0.02%	10.92	0.56	211.96	0.843	Not significant	0	243	3	18,610	Yes
Recurrent/index episode	C54.9	18,856	243	18,613	4	0.02%	4	0.02%	0	0.00%	-0.02%	8.49	0.46	158.16	0.819	Not significant	0	243	4	18,609	Yes
Recurrent/index episode	C55	18,856	243	18,613	1	0.005%	1	0.005%	0	0.00%	-0.005%	25.48	1.04	627.05	0.909	Not significant	0	243	1	18,612	Yes
Recurrent/index episode	C56	18,856	243	18,613	5	0.03%	5	0.03%	0	0.00%	-0.03%	6.95	0.38	125.99	0.798	Not significant	0	243	5	18,608	Yes
Recurrent/index episode	C57.7	18,856	243	18,613	1	0.005%	1	0.005%	0	0.00%	-0.005%	25.48	1.04	627.05	0.909	Not significant	0	243	1	18,612	Yes
Recurrent/index episode	C57.8	18,856	243	18,613	1	0.005%	1	0.005%	0	0.00%	-0.005%	25.48	1.04	627.05	0.909	Not significant	0	243	1	18,612	Yes
Recurrent/index episode	C61	18,856	243	18,613	33	0.18%	32	0.17%	1	0.41%	0.24%	2.40	0.33	17.63	0.375	Not significant	1	242	32	18,581	No
Recurrent/index episode	C62.9	18,856	243	18,613	2	0.01%	2	0.01%	0	0.00%	-0.01%	15.29	0.73	319.27	0.872	Not significant	0	243	2	18,611	Yes
Recurrent/index episode	C63.8	18,856	243	18,613	1	0.005%	1	0.005%	0	0.00%	-0.005%	25.48	1.04	627.05	0.909	Not significant	0	243	1	18,612	Yes
Recurrent/index episode	C63.9	18,856	243	18,613	1	0.005%	1	0.005%	0	0.00%	-0.005%	25.48	1.04	627.05	0.909	Not significant	0	243	1	18,612	Yes
Recurrent/index episode	C64	18,856	243	18,613	9	0.05%	8	0.04%	1	0.41%	0.37%	9.61	1.20	77.14	0.009	Significant, OR > 1	1	242	8	18,605	No
Recurrent/index episode	C66	18,856	243	18,613	1	0.005%	1	0.005%	0	0.00%	-0.005%	25.48	1.04	627.05	0.909	Not significant	0	243	1	18,612	Yes
Recurrent/index episode	C67.1	18,856	243	18,613	1	0.005%	1	0.005%	0	0.00%	-0.005%	25.48	1.04	627.05	0.909	Not significant	0	243	1	18,612	Yes
Recurrent/index episode	C67.9	18,856	243	18,613	9	0.05%	9	0.05%	0	0.00%	-0.05%	4.02	0.23	69.29	0.732	Not significant	0	243	9	18,604	Yes
Recurrent/index episode	C69.9	18,856	243	18,613	1	0.005%	1	0.005%	0	0.00%	-0.005%	25.48	1.04	627.05	0.909	Not significant	0	243	1	18,612	Yes
Recurrent/index episode	C71.1	18,856	243	18,613	1	0.005%	1	0.005%	0	0.00%	-0.005%	25.48	1.04	627.05	0.909	Not significant	0	243	1	18,612	Yes
Recurrent/index episode	C71.5	18,856	243	18,613	1	0.005%	1	0.005%	0	0.00%	-0.005%	25.48	1.04	627.05	0.909	Not significant	0	243	1	18,612	Yes
Recurrent/index episode	C71.9	18,856	243	18,613	3	0.02%	2	0.01%	1	0.41%	0.40%	38.45	3.47	425.50	<0.001	Significant, OR > 1	1	242	2	18,611	No
Recurrent/index episode	C72.1	18,856	243	18,613	1	0.005%	1	0.005%	0	0.00%	-0.005%	25.48	1.04	627.05	0.909	Not significant	0	243	1	18,612	Yes
Recurrent/index episode	C73	18,856	243	18,613	5	0.03%	5	0.03%	0	0.00%	-0.03%	6.95	0.38	125.99	0.798	Not significant	0	243	5	18,608	Yes
Recurrent/index episode	C76.0	18,856	243	18,613	3	0.02%	3	0.02%	0	0.00%	-0.02%	10.92	0.56	211.96	0.843	Not significant	0	243	3	18,610	Yes
Recurrent/index episode	C76.4	18,856	243	18,613	1	0.005%	1	0.005%	0	0.00%	-0.005%	25.48	1.04	627.05	0.909	Not significant	0	243	1	18,612	Yes
Recurrent/index episode	C77.0	18,856	243	18,613	1	0.005%	1	0.005%	0	0.00%	-0.005%	25.48	1.04	627.05	0.909	Not significant	0	243	1	18,612	Yes
Recurrent/index episode	C77.3	18,856	243	18,613	1	0.005%	1	0.005%	0	0.00%	-0.005%	25.48	1.04	627.05	0.909	Not significant	0	243	1	18,612	Yes
Recurrent/index episode	C77.4	18,856	243	18,613	2	0.01%	2	0.01%	0	0.00%	-0.01%	15.29	0.73	319.27	0.872	Not significant	0	243	2	18,611	Yes
Recurrent/index episode	C77.8	18,856	243	18,613	2	0.01%	2	0.01%	0	0.00%	-0.01%	15.29	0.73	319.27	0.872	Not significant	0	243	2	18,611	Yes
Recurrent/index episode	C78.0	18,856	243	18,613	6	0.03%	4	0.02%	2	0.82%	0.80%	38.61	7.04	211.79	<0.001	Significant, OR > 1	2	241	4	18,609	No
Recurrent/index episode	C78.2	18,856	243	18,613	1	0.005%	1	0.005%	0	0.00%	-0.005%	25.48	1.04	627.05	0.909	Not significant	0	243	1	18,612	Yes
Recurrent/index episode	C78.6	18,856	243	18,613	2	0.01%	2	0.01%	0	0.00%	-0.01%	15.29	0.73	319.27	0.872	Not significant	0	243	2	18,611	Yes
Recurrent/index episode	C78.7	18,856	243	18,613	2	0.01%	2	0.01%	0	0.00%	-0.01%	15.29	0.73	319.27	0.872	Not significant	0	243	2	18,611	Yes
Recurrent/index episode	C79.2	18,856	243	18,613	1	0.005%	1	0.005%	0	0.00%	-0.005%	25.48	1.04	627.05	0.909	Not significant	0	243	1	18,612	Yes
Recurrent/index episode	C79.3	18,856	243	18,613	1	0.005%	1	0.005%	0	0.00%	-0.005%	25.48	1.04	627.05	0.909	Not significant	0	243	1	18,612	Yes
Recurrent/index episode	C79.5	18,856	243	18,613	7	0.04%	7	0.04%	0	0.00%	-0.04%	5.09	0.29	89.45	0.762	Not significant	0	243	7	18,606	Yes
Recurrent/index episode	C79.88	18,856	243	18,613	3	0.02%	3	0.02%	0	0.00%	-0.02%	10.92	0.56	211.96	0.843	Not significant	0	243	3	18,610	Yes
Recurrent/index episode	C80	18,856	243	18,613	11	0.06%	10	0.05%	1	0.41%	0.36%	7.69	0.98	60.29	0.022	Not significant	1	242	10	18,603	No
Recurrent/index episode	C81.0	18,856	243	18,613	1	0.005%	1	0.005%	0	0.00%	-0.005%	25.48	1.04	627.05	0.909	Not significant	0	243	1	18,612	Yes
Recurrent/index episode	C81.7	18,856	243	18,613	1	0.005%	1	0.005%	0	0.00%	-0.005%	25.48	1.04	627.05	0.909	Not significant	0	243	1	18,612	Yes
Recurrent/index episode	C82.0	18,856	243	18,613	2	0.01%	2	0.01%	0	0.00%	-0.01%	15.29	0.73	319.27	0.872	Not significant	0	243	2	18,611	Yes
Recurrent/index episode	C82.9	18,856	243	18,613	1	0.005%	1	0.005%	0	0.00%	-0.005%	25.48	1.04	627.05	0.909	Not significant	0	243	1	18,612	Yes
Recurrent/index episode	C83.0	18,856	243	18,613	3	0.02%	3	0.02%	0	0.00%	-0.02%	10.92	0.56	211.96	0.843	Not significant	0	243	3	18,610	Yes
Recurrent/index episode	C83.3	18,856	243	18,613	3	0.02%	3	0.02%	0	0.00%	-0.02%	10.92	0.56	211.96	0.843	Not significant	0	243	3	18,610	Yes
Recurrent/index episode	C83.8	18,856	243	18,613	1	0.005%	1	0.005%	0	0.00%	-0.005%	25.48	1.04	627.05	0.909	Not significant	0	243	1	18,612	Yes
Recurrent/index episode	C83.9	18,856	243	18,613	2	0.01%	2	0.01%	0	0.00%	-0.01%	15.29	0.73	319.27	0.872	Not significant	0	243	2	18,611	Yes
Recurrent/index episode	C84.0	18,856	243	18,613	17	0.09%	17	0.09%	0	0.00%	-0.09%	2.18	0.13	36.39	0.637	Not significant	0	243	17	18,596	Yes
Recurrent/index episode	C84.4	18,856	243	18,613	2	0.01%	2	0.01%	0	0.00%	-0.01%	15.29	0.73	319.27	0.872	Not significant	0	243	2	18,611	Yes
Recurrent/index episode	C84.5	18,856	243	18,613	1	0.005%	1	0.005%	0	0.00%	-0.005%	25.48	1.04	627.05	0.909	Not significant	0	243	1	18,612	Yes
Recurrent/index episode	C85.0	18,856	243	18,613	1	0.005%	1	0.005%	0	0.00%	-0.005%	25.48	1.04	627.05	0.909	Not significant	0	243	1	18,612	Yes
Recurrent/index episode	C85.1	18,856	243	18,613	2	0.01%	2	0.01%	0	0.00%	-0.01%	15.29	0.73	319.27	0.872	Not significant	0	243	2	18,611	Yes
Recurrent/index episode	C85.7	18,856	243	18,613	3	0.02%	3	0.02%	0	0.00%	-0.02%	10.92	0.56	211.96	0.843	Not significant	0	243	3	18,610	Yes
Recurrent/index episode	C90.00	18,856	243	18,613	6	0.03%	6	0.03%	0	0.00%	-0.03%	5.88	0.33	104.64	0.780	Not significant	0	243	6	18,607	Yes
Recurrent/index episode	C91.10	18,856	243	18,613	16	0.08%	16	0.09%	0	0.00%	-0.09%	2.31	0.14	38.69	0.648	Not significant	0	243	16	18,597	Yes
Recurrent/index episode	C91.11	18,856	243	18,613	1	0.005%	1	0.005%	0	0.00%	-0.005%	25.48	1.04	627.05	0.909	Not significant	0	243	1	18,612	Yes
Recurrent/index episode	C91.40	18,856	243	18,613	1	0.005%	1	0.005%	0	0.00%	-0.005%	25.48	1.04	627.05	0.909	Not significant	0	243	1	18,612	Yes
Recurrent/index episode	C91.70	18,856	243	18,613	1	0.005%	1	0.005%	0	0.00%	-0.005%	25.48	1.04	627.05	0.909	Not significant	0	243	1	18,612	Yes
Recurrent/index episode	C91.90	18,856	243	18,613	3	0.02%	3	0.02%	0	0.00%	-0.02%	10.92	0.56	211.96	0.843	Not significant	0	243	3	18,610	Yes
Recurrent/index episode	C92.00	18,856	243	18,613	1	0.005%	1	0.005%	0	0.00%	-0.005%	25.48	1.04	627.05	0.909	Not significant	0	243	1	18,612	Yes
Recurrent/index episode	C92.10	18,856	243	18,613	5	0.03%	4	0.02%	1	0.41%	0.39%	19.22	2.14	172.64	<0.001	Significant, OR > 1	1	242	4	18,609	No
Recurrent/index episode	C92.11	18,856	243	18,613	1	0.005%	1	0.005%	0	0.00%	-0.005%	25.48	1.04	627.05	0.909	Not significant	0	243	1	18,612	Yes
Recurrent/index episode	C92.70	18,856	243	18,613	1	0.005%	1	0.005%	0	0.00%	-0.005%	25.48	1.04	627.05	0.909	Not significant	0	243	1	18,612	Yes
Recurrent/index episode	C93.00	18,856	243	18,613	1	0.005%	1	0.005%	0	0.00%	-0.005%	25.48	1.04	627.05	0.909	Not significant	0	243	1	18,612	Yes
Recurrent/index episode	C93.90	18,856	243	18,613	1	0.005%	1	0.005%	0	0.00%	-0.005%	25.48	1.04	627.05	0.909	Not significant	0	243	1	18,612	Yes
Recurrent/index episode	C94.10	18,856	243	18,613	1	0.005%	1	0.005%	0	0.00%	-0.005%	25.48	1.04	627.05	0.909	Not significant	0	243	1	18,612	Yes
Recurrent/index episode	C94.50	18,856	243	18,613	1	0.005%	1	0.005%	0	0.00%	-0.005%	25.48	1.04	627.05	0.909	Not significant	0	243	1	18,612	Yes
Recurrent/index episode	C94.51	18,856	243	18,613	1	0.005%	1	0.005%	0	0.00%	-0.005%	25.48	1.04	627.05	0.909	Not significant	0	243	1	18,612	Yes
Recurrent/index episode	C95.90	18,856	243	18,613	1	0.005%	1	0.005%	0	0.00%	-0.005%	25.48	1.04	627.05	0.909	Not significant	0	243	1	18,612	Yes
Recurrent/index episode	C96.7	18,856	243	18,613	2	0.01%	2	0.01%	0	0.00%	-0.01%	15.29	0.73	319.27	0.872	Not significant	0	243	2	18,611	Yes
Notes
This table includes all ICD-10 C00–C97 malignant neoplasm codes recorded among secondary diagnoses during the analytical hospitalization.
Percentage values are displayed as percentages, and very small p-values are shown as p < 0.001 to avoid scientific notation.
The statistical interpretation indicates whether the code-level analysis met the criterion p < 0.05 and a 95% CI for the OR not including 1. Code-level analyses are exploratory and were not used for the primary interpretation.

## Sheet: Significant malignant codes
Individual malignant ICD-10 codes significantly associated with in-hospital mortality
ICD-10 C00–C97 codes: malignant neoplasms, including metastases and hematologic malignancies. Filtering: p < 0.05 and 95% CI for OR does not include 1.
									Difference in percentage points (deaths–survivors)
Cohort	ICD-10 code	Secondary diagnosis label	Patients with code n	Patients with code %	Survivors with code n	Survivors with code %	Deaths with code n	Deaths with code %	Difference pp (deaths - survivors)	Crude OR	95% CI lower	95% CI upper	χ² p-value	Statistical interpretation	Deaths with code	Deaths without code	Survivors with code	Survivors without code	0.5 correction for zero cells
Recurrent/index episode	C78.0	Respiratory/digestive metastases — subcode C78.0	6	0.03%	4	0.02%	2	0.82%	0.80%	38.61	7.04	211.79	<0.001	Significant, OR > 1	2	241	4	18,609	No
Recurrent/index episode	C21.8	Malignant neoplasm of anus and anal canal — subcode C21.8	1	0.01%	0	0.00%	1	0.41%	0.41%	230.27	9.36	5667.06	<0.001	Significant, OR > 1	1	242	0	18,613	Yes
Recurrent/index episode	C34.9	Malignant neoplasm of bronchus and lung — subcode C34.9	7	0.04%	6	0.03%	1	0.41%	0.38%	12.81	1.54	106.85	0.002	Significant, OR > 1	1	242	6	18,607	No
Recurrent/index episode	C43.9	Malignant melanoma of skin — subcode C43.9	1	0.01%	0	0.00%	1	0.41%	0.41%	230.27	9.36	5667.06	<0.001	Significant, OR > 1	1	242	0	18,613	Yes
Recurrent/index episode	C64	Malignant neoplasm of kidney	9	0.05%	8	0.04%	1	0.41%	0.37%	9.61	1.20	77.14	0.009	Significant, OR > 1	1	242	8	18,605	No
Recurrent/index episode	C71.9	Malignant neoplasm of brain — subcode C71.9	3	0.02%	2	0.01%	1	0.41%	0.40%	38.45	3.47	425.50	<0.001	Significant, OR > 1	1	242	2	18,611	No
Recurrent/index episode	C92.10	Myeloid leukemia — subcode C92.10	5	0.03%	4	0.02%	1	0.41%	0.39%	19.22	2.14	172.64	<0.001	Significant, OR > 1	1	242	4	18,609	No
Single-admission	C80	Malignant neoplasm without specification of site	56	0.11%	48	0.10%	8	0.77%	0.68%	8.02	3.78	16.99	<0.001	Significant, OR > 1	8	1,027	48	49,410	No
Single-admission	C79.5	Metastases of other sites — subcode C79.5	43	0.09%	36	0.07%	7	0.68%	0.60%	9.35	4.15	21.06	<0.001	Significant, OR > 1	7	1,028	36	49,422	No
Single-admission	C34.9	Malignant neoplasm of bronchus and lung — subcode C34.9	45	0.09%	39	0.08%	6	0.58%	0.50%	7.39	3.12	17.49	<0.001	Significant, OR > 1	6	1,029	39	49,419	No
Single-admission	C61	Malignant neoplasm of prostate	73	0.14%	68	0.14%	5	0.48%	0.35%	3.53	1.42	8.76	0.004	Significant, OR > 1	5	1,030	68	49,390	No
Single-admission	C78.0	Respiratory/digestive metastases — subcode C78.0	23	0.05%	18	0.04%	5	0.48%	0.45%	13.33	4.94	35.98	<0.001	Significant, OR > 1	5	1,030	18	49,440	No
Single-admission	C79.3	Metastases of other sites — subcode C79.3	16	0.03%	11	0.02%	5	0.48%	0.46%	21.82	7.57	62.92	<0.001	Significant, OR > 1	5	1,030	11	49,447	No
Single-admission	C22.0	Malignant neoplasm of liver/intrahepatic bile ducts — subcode C22.0	25	0.05%	22	0.04%	3	0.29%	0.25%	6.53	1.95	21.86	<0.001	Significant, OR > 1	3	1,032	22	49,436	No
Single-admission	C67.9	Malignant neoplasm of bladder — subcode C67.9	35	0.07%	32	0.06%	3	0.29%	0.23%	4.49	1.37	14.69	0.006	Significant, OR > 1	3	1,032	32	49,426	No
Single-admission	C78.7	Respiratory/digestive metastases — subcode C78.7	39	0.08%	36	0.07%	3	0.29%	0.22%	3.99	1.23	12.98	0.013	Significant, OR > 1	3	1,032	36	49,422	No
Single-admission	C16.0	Malignant neoplasm of stomach — subcode C16.0	4	0.01%	2	0.00%	2	0.19%	0.19%	47.88	6.74	340.22	<0.001	Significant, OR > 1	2	1,033	2	49,456	No
Single-admission	C18.2	Malignant neoplasm of colon — subcode C18.2	8	0.02%	6	0.01%	2	0.19%	0.18%	15.96	3.22	79.16	<0.001	Significant, OR > 1	2	1,033	6	49,452	No
Single-admission	C34.8	Malignant neoplasm of bronchus and lung — subcode C34.8	12	0.02%	10	0.02%	2	0.19%	0.17%	9.57	2.10	43.75	<0.001	Significant, OR > 1	2	1,033	10	49,448	No
Single-admission	C41.2	Malignant neoplasm of bone/articular cartilage, other sites — subcode C41.2	4	0.01%	2	0.00%	2	0.19%	0.19%	47.88	6.74	340.22	<0.001	Significant, OR > 1	2	1,033	2	49,456	No
Single-admission	C56	Malignant neoplasm of ovary	16	0.03%	14	0.03%	2	0.19%	0.16%	6.84	1.55	30.13	0.003	Significant, OR > 1	2	1,033	14	49,444	No
Single-admission	C64	Malignant neoplasm of kidney	22	0.04%	20	0.04%	2	0.19%	0.15%	4.79	1.12	20.50	0.020	Significant, OR > 1	2	1,033	20	49,438	No
Single-admission	C71.1	Malignant neoplasm of brain — subcode C71.1	2	0.00%	0	0.00%	2	0.19%	0.19%	239.28	11.48	4987.37	<0.001	Significant, OR > 1	2	1,033	0	49,458	Yes
Single-admission	C78.6	Respiratory/digestive metastases — subcode C78.6	9	0.02%	7	0.01%	2	0.19%	0.18%	13.68	2.84	65.92	<0.001	Significant, OR > 1	2	1,033	7	49,451	No
Single-admission	C10.9	Malignant neoplasm of oropharynx — subcode C10.9	5	0.01%	4	0.01%	1	0.10%	0.09%	11.96	1.34	107.07	0.005	Significant, OR > 1	1	1,034	4	49,454	No
Single-admission	C18.5	Malignant neoplasm of colon — subcode C18.5	2	0.00%	1	0.00%	1	0.10%	0.09%	47.83	2.99	765.26	<0.001	Significant, OR > 1	1	1,034	1	49,457	No
Single-admission	C25.8	Malignant neoplasm of pancreas — subcode C25.8	2	0.00%	1	0.00%	1	0.10%	0.09%	47.83	2.99	765.26	<0.001	Significant, OR > 1	1	1,034	1	49,457	No
Single-admission	C32.8	Malignant neoplasm of larynx — subcode C32.8	1	0.00%	0	0.00%	1	0.10%	0.10%	143.43	5.84	3523.07	<0.001	Significant, OR > 1	1	1,034	0	49,458	Yes
Single-admission	C40.2	Malignant neoplasm of bone/articular cartilage of limbs — subcode C40.2	2	0.00%	1	0.00%	1	0.10%	0.09%	47.83	2.99	765.26	<0.001	Significant, OR > 1	1	1,034	1	49,457	No
Single-admission	C43.3	Malignant melanoma of skin — subcode C43.3	4	0.01%	3	0.01%	1	0.10%	0.09%	15.94	1.66	153.40	0.001	Significant, OR > 1	1	1,034	3	49,455	No
Single-admission	C46.9	Kaposi sarcoma — subcode C46.9	5	0.01%	4	0.01%	1	0.10%	0.09%	11.96	1.34	107.07	0.005	Significant, OR > 1	1	1,034	4	49,454	No
Single-admission	C47.8	Malignant neoplasm of peripheral nerves/autonomic nervous system — subcode C47.8	1	0.00%	0	0.00%	1	0.10%	0.10%	143.43	5.84	3523.07	<0.001	Significant, OR > 1	1	1,034	0	49,458	Yes
Single-admission	C54.8	Malignant neoplasm of corpus uteri — subcode C54.8	2	0.00%	1	0.00%	1	0.10%	0.09%	47.83	2.99	765.26	<0.001	Significant, OR > 1	1	1,034	1	49,457	No
Single-admission	C54.9	Malignant neoplasm of corpus uteri — subcode C54.9	3	0.01%	2	0.00%	1	0.10%	0.09%	23.91	2.17	263.96	<0.001	Significant, OR > 1	1	1,034	2	49,456	No
Single-admission	C67.8	Malignant neoplasm of bladder — subcode C67.8	4	0.01%	3	0.01%	1	0.10%	0.09%	15.94	1.66	153.40	0.001	Significant, OR > 1	1	1,034	3	49,455	No
Single-admission	C70.0	Malignant neoplasm of meninges — subcode C70.0	2	0.00%	1	0.00%	1	0.10%	0.09%	47.83	2.99	765.26	<0.001	Significant, OR > 1	1	1,034	1	49,457	No
Single-admission	C71.0	Malignant neoplasm of brain — subcode C71.0	1	0.00%	0	0.00%	1	0.10%	0.10%	143.43	5.84	3523.07	<0.001	Significant, OR > 1	1	1,034	0	49,458	Yes
Single-admission	C71.3	Malignant neoplasm of brain — subcode C71.3	1	0.00%	0	0.00%	1	0.10%	0.10%	143.43	5.84	3523.07	<0.001	Significant, OR > 1	1	1,034	0	49,458	Yes
Single-admission	C71.4	Malignant neoplasm of brain — subcode C71.4	1	0.00%	0	0.00%	1	0.10%	0.10%	143.43	5.84	3523.07	<0.001	Significant, OR > 1	1	1,034	0	49,458	Yes
Single-admission	C72.0	Malignant neoplasm of spinal cord/CNS/cranial nerves — subcode C72.0	2	0.00%	1	0.00%	1	0.10%	0.09%	47.83	2.99	765.26	<0.001	Significant, OR > 1	1	1,034	1	49,457	No
Single-admission	C76.2	Malignant neoplasm of ill-defined site — subcode C76.2	1	0.00%	0	0.00%	1	0.10%	0.10%	143.43	5.84	3523.07	<0.001	Significant, OR > 1	1	1,034	0	49,458	Yes
Single-admission	C76.7	Malignant neoplasm of ill-defined site — subcode C76.7	4	0.01%	3	0.01%	1	0.10%	0.09%	15.94	1.66	153.40	0.001	Significant, OR > 1	1	1,034	3	49,455	No
Single-admission	C76.8	Malignant neoplasm of ill-defined site — subcode C76.8	1	0.00%	0	0.00%	1	0.10%	0.10%	143.43	5.84	3523.07	<0.001	Significant, OR > 1	1	1,034	0	49,458	Yes
Single-admission	C78.2	Respiratory/digestive metastases — subcode C78.2	6	0.01%	5	0.01%	1	0.10%	0.09%	9.57	1.12	81.95	0.012	Significant, OR > 1	1	1,034	5	49,453	No
Single-admission	C81.1	Hodgkin disease — subcode C81.1	2	0.00%	1	0.00%	1	0.10%	0.09%	47.83	2.99	765.26	<0.001	Significant, OR > 1	1	1,034	1	49,457	No
Single-admission	C83.3	Diffuse non-Hodgkin lymphoma — subcode C83.3	5	0.01%	4	0.01%	1	0.10%	0.09%	11.96	1.34	107.07	0.005	Significant, OR > 1	1	1,034	4	49,454	No
Single-admission	C83.9	Diffuse non-Hodgkin lymphoma — subcode C83.9	4	0.01%	3	0.01%	1	0.10%	0.09%	15.94	1.66	153.40	0.001	Significant, OR > 1	1	1,034	3	49,455	No
Single-admission	C95.90	Leukemia of unspecified cell type — subcode C95.90	6	0.01%	5	0.01%	1	0.10%	0.09%	9.57	1.12	81.95	0.012	Significant, OR > 1	1	1,034	5	49,453	No
Note: The individual ICD-10 code-level analysis is exploratory and hypothesis-generating. ORs are crude and compare in-hospital mortality among patients with each code versus those without that code. Haldane 0.5 correction was used for zero cells.
