# Supplementary material for: Malignancy Recorded Among Secondary Diagnoses and In-Hospital Mortality in Patients Hospitalized with Chronic Ulcers: A Nationwide Romanian Patient-Level Cohort Study
Source: J Clin Med. 2026 Jul 6;15(13):5261. doi: 10.3390/jcm15135261 (PMC13362909; doi:10.3390/jcm15135261)
Supplement: Supplementary file 1 [file jcm-15-05261-s001.zip › Table S4.xlsx]

## Sheet: Oncology related
Analysis of non-C supportive oncology-related codes
Supportive diagnosis pattern	ICD-10 code	Type	C00–C97 patients with pattern n/N (%)	Patients without C00–C97 with pattern n/N (%)	OR	95% CI	p-value	Haldane correction
Cachexia	R64	non-C supportive	33/1,837 (1.80%)	539/67,512 (0.80%)	2.27	1.59–3.24	<0.001	No
Severe/unspecified malnutrition	E43–E46	non-C supportive	34/1,837 (1.85%)	614/67,512 (0.91%)	2.05	1.45–2.91	<0.001	No
All protein-energy malnutrition codes	E40–E46	non-C supportive	36/1,837 (1.96%)	633/67,512 (0.94%)	2.11	1.50–2.96	<0.001	No
Anemia in neoplastic disease	D63.0	non-C supportive	91/1,837 (4.95%)	42/67,512 (0.06%)	83.73	57.91–121.05	<0.001	No
Any anemia	D50–D64	non-C supportive	425/1,837 (23.14%)	9,241/67,512 (13.69%)	1.9	1.70–2.12	<0.001	No
Radiotherapy/chemotherapy session	Z51.0–Z51.1	non-C supportive	9/1,837 (0.49%)	4/67,512 (0.01%)	83.09	25.57–270.07	<0.001	No
Any Z51 care/procedure code	Z51.x	non-C supportive	27/1,837 (1.47%)	221/67,512 (0.33%)	4.54	3.04–6.79	<0.001	No
Personal history of malignant neoplasm	Z85.x	non-C supportive	22/1,837 (1.20%)	232/67,512 (0.34%)	3.52	2.26–5.46	<0.001	No

## Sheet: Internal pattern
Internal oncological patterns within C00–C97 codes
Internal oncological pattern	ICD-10 code	n among patients with C00–C97	Total C00–C97 patients	Percentage	Interpretation note
Any metastatic/secondary malignant neoplasm	C77–C79	157	1837	0.0855	Internal C-code pattern; not tested against patients without C00–C97 because these codes are part of the oncological exposure definition.
Secondary lymph-node metastasis	C77.x	23	1837	0.0125	Internal C-code pattern; not tested against patients without C00–C97 because these codes are part of the oncological exposure definition.
Secondary malignant neoplasm of respiratory/digestive organs	C78.x	77	1837	0.0419	Internal C-code pattern; not tested against patients without C00–C97 because these codes are part of the oncological exposure definition.
Secondary malignant neoplasm of other sites	C79.x	83	1837	0.0452	Internal C-code pattern; not tested against patients without C00–C97 because these codes are part of the oncological exposure definition.
Malignant neoplasm without specification of site	C80.x	67	1837	0.0365	Internal C-code pattern; not tested against patients without C00–C97 because these codes are part of the oncological exposure definition.

## Sheet: Combined
Combined supportive patterns
Combined supportive pattern	n among patients with C00–C97	Total C00–C97 patients	Percentage
Any metastatic C77–C79 or unspecified C80 code	202	1837	0.11
Any strict supportive pattern: C77–C80, R64, E43–E46, D63.0, Z51.0–Z51.1, or Z85.x	308	1837	0.1677
Any supportive pattern including broad anemia D50–D64	586	1837	0.319

## Sheet: Stratified
Non-C supportive oncology-related codes stratified by hospitalization pattern
Hospitalization pattern	Supportive diagnosis pattern	ICD-10 code	C00–C97 with pattern n/N (%)	Without C00–C97 with pattern n/N (%)	OR	95% CI	p-value	Haldane correction
Single admission	Cachexia	R64	30/1,392 (2.16%)	453/49,101 (0.92%)	2.37	1.63–3.44	<0.001	No
Single admission	Severe/unspecified malnutrition	E43–E46	32/1,392 (2.30%)	489/49,101 (1.00%)	2.34	1.63–3.36	<0.001	No
Single admission	All protein-energy malnutrition codes	E40–E46	34/1,392 (2.44%)	507/49,101 (1.03%)	2.4	1.69–3.41	<0.001	No
Single admission	Anemia in neoplastic disease	D63.0	74/1,392 (5.32%)	36/49,101 (0.07%)	76.52	51.19–114.39	<0.001	No
Single admission	Any anemia	D50–D64	295/1,392 (21.19%)	6,248/49,101 (12.72%)	1.84	1.62–2.10	<0.001	No
Single admission	Radiotherapy/chemotherapy session	Z51.0–Z51.1	9/1,392 (0.65%)	3/49,101 (0.01%)	106.5	28.80–393.84	<0.001	No
Single admission	Any Z51 care/procedure code	Z51.x	23/1,392 (1.65%)	169/49,101 (0.34%)	4.86	3.14–7.54	<0.001	No
Single admission	Personal history of malignant neoplasm	Z85.x	13/1,392 (0.93%)	169/49,101 (0.34%)	2.73	1.55–4.81	<0.001	No
Recurrent/index episode	Cachexia	R64	3/445 (0.67%)	86/18,411 (0.47%)	1.45	0.46–4.59	0.47	No
Recurrent/index episode	Severe/unspecified malnutrition	E43–E46	2/445 (0.45%)	125/18,411 (0.68%)	0.66	0.16–2.68	0.773	No
Recurrent/index episode	All protein-energy malnutrition codes	E40–E46	2/445 (0.45%)	126/18,411 (0.68%)	0.66	0.16–2.66	0.772	No
Recurrent/index episode	Anemia in neoplastic disease	D63.0	17/445 (3.82%)	6/18,411 (0.03%)	121.84	47.80–310.55	<0.001	No
Recurrent/index episode	Any anemia	D50–D64	130/445 (29.21%)	2,993/18,411 (16.26%)	2.13	1.73–2.62	<0.001	No
Recurrent/index episode	Radiotherapy/chemotherapy session	Z51.0–Z51.1	0/445 (0.00%)	1/18,411 (0.01%)	13.78	0.56–338.63	1	Yes
Recurrent/index episode	Any Z51 care/procedure code	Z51.x	4/445 (0.90%)	52/18,411 (0.28%)	3.2	1.15–8.89	0.043	No
Recurrent/index episode	Personal history of malignant neoplasm	Z85.x	9/445 (2.02%)	63/18,411 (0.34%)	6.01	2.97–12.17	<0.001	No
