# Supplementary material for: Malignancy Recorded Among Secondary Diagnoses and In-Hospital Mortality in Patients Hospitalized with Chronic Ulcers: A Nationwide Romanian Patient-Level Cohort Study
Source: J Clin Med. 2026 Jul 6;15(13):5261. doi: 10.3390/jcm15135261 (PMC13362909; doi:10.3390/jcm15135261)
Supplement: Supplementary file 1 [file jcm-15-05261-s001.zip › Table S5.xlsx]

## Sheet: Sheet1
Table S5. Descriptive in-hospital mortality among patients with C00–C97 codes by chronic ulcer category
Cohort	Chronic ulcer group	C00–C97 n	Deaths	Mortality
Overall	Pressure ulcer (L89)	223	54	0.2422
Overall	Arterial ulcer (I70.23)	169	13	0.0769
Overall	Diabetic ulcer (E1x.73)	43	1	0.0233
Overall	Non-classified lower-limb ulcer (L97)	323	3	0.0093
Overall	Venous ulcer (I83.x)	423	2	0.0047
Overall	Chronic skin ulcer NEC (L98.4)	656	0	0
Single	Pressure ulcer (L89)	196	48	0.2449
Single	Arterial ulcer (I70.23)	135	11	0.0815
Single	Diabetic ulcer (E1x.73)	31	1	0.0323
Single	Non-classified lower-limb ulcer (L97)	210	3	0.0143
Single	Venous ulcer (I83.x)	268	2	0.0075
Single	Chronic skin ulcer NEC (L98.4)	552	0	0
Multiple / index episode	Pressure ulcer (L89)	27	6	0.2222
Multiple / index episode	Arterial ulcer (I70.23)	34	2	0.0588
Multiple / index episode	Chronic skin ulcer NEC (L98.4)	104	0	0
Multiple / index episode	Diabetic ulcer (E1x.73)	12	0	0
Multiple / index episode	Non-classified lower-limb ulcer (L97)	113	0	0
Multiple / index episode	Venous ulcer (I83.x)	155	0	0
